# Supplementary material for: Gene expression profiling of pre-eclamptic placentae by RNA sequencing
Source: Sci Rep. 2015 Sep 21;5:14107. doi: 10.1038/srep14107 (PMC4585671; doi:10.1038/srep14107)
Supplement: Supplementary Table S3 [file srep14107-s2.xls]

## Sheet: DE_genes_AllPoolsIncluded
test_id	gene_id	gene	locus	sample_1	sample_2	status	value_1	value_2	log2(fold_change)	test_stat	p_value	q_value	significant
XLOC_011646	XLOC_011646	CGB	chr19:49526125-49527632	CONTROL	PE	OK	129.796	458.908	1.82196	-6.33193	2.42113e-10	3.37554e-06	yes
XLOC_007603	XLOC_007603	RPS17	chr15:82821160-82824865	CONTROL	PE	OK	268.683	101.62	-1.40272	5.83986	5.22448e-09	3.64198e-05	yes
XLOC_002706	XLOC_002706	ARMS2	chr10:124214178-124216868	CONTROL	PE	OK	4.23616	21.742	2.35966	-5.74341	9.27895e-09	4.31129e-05	yes
XLOC_016548	XLOC_016548	CXCL9	chr4:76922622-76928641	CONTROL	PE	OK	3.11468	0.363092	-3.10068	5.69456	1.23692e-08	4.31129e-05	yes
XLOC_005407	XLOC_005407	KRT6A	chr12:52880957-52887181	CONTROL	PE	OK	1.57407	0.0387752	-5.34322	5.41564	6.10698e-08	0.000151977	yes
XLOC_012077	XLOC_012077	HK2	chr2:75059781-75120481	CONTROL	PE	OK	1.23177	4.04851	1.71666	-5.40336	6.54038e-08	0.000151977	yes
XLOC_020439	XLOC_020439	LEP	chr7:127881330-127897682	CONTROL	PE	OK	36.7656	175.922	2.25851	-5.26886	1.37277e-07	0.000273417	yes
XLOC_012065	XLOC_012065	TET3	chr2:74273449-74335302	CONTROL	PE	OK	2.35319	5.78021	1.29651	-5.02681	4.98718e-07	0.000869141	yes
XLOC_021260	XLOC_021260	HTRA4	chr8:38831667-38846181	CONTROL	PE	OK	41.3853	103.115	1.31707	-4.93663	7.94857e-07	0.00123132	yes
XLOC_018273	XLOC_018273	SASH1	chr6:148663728-148873184	CONTROL	PE	OK	7.84564	18.4356	1.23253	-4.85058	1.23099e-06	0.00171625	yes
XLOC_001967	XLOC_001967	FCGR3A	chr1:161511550-161520413	CONTROL	PE	OK	24.3367	9.78677	-1.31423	4.79149	1.65544e-06	0.00192334	yes
XLOC_017957	XLOC_017957	HLA-DRA	chr6:32407618-32412826	CONTROL	PE	OK	48.4855	20.2927	-1.25659	4.80329	1.5608e-06	0.00192334	yes
XLOC_010262	XLOC_010262	FSTL3	chr19:676388-683392	CONTROL	PE	OK	55.8508	142.045	1.3467	-4.68613	2.78416e-06	0.0029859	yes
XLOC_011648	XLOC_011648	CGB1	chr19:49538825-49540191	CONTROL	PE	OK	24.1812	59.5121	1.2993	-4.63	3.65672e-06	0.00364157	yes
XLOC_004930	XLOC_004930	LYZ	chr12:69742133-69748013	CONTROL	PE	OK	28.695	12.3285	-1.2188	4.53709	5.70354e-06	0.00530125	yes
XLOC_011649	XLOC_011649	CGB8	chr19:49550894-49552368	CONTROL	PE	OK	204.903	475.88	1.21566	-4.50825	6.53647e-06	0.00569572	yes
XLOC_021523	XLOC_021523	DEFA1	chr8:6835170-6837614	CONTROL	PE	OK	12.9389	2.00739	-2.68832	4.46992	7.82491e-06	0.00606083	yes
XLOC_021525	XLOC_021525	DEFA1B	chr8:6854287-6856724	CONTROL	PE	OK	13.1239	2.05481	-2.67512	4.47099	7.78587e-06	0.00606083	yes
XLOC_010840	XLOC_010840	CGB2	chr19:49535129-49536495	CONTROL	PE	OK	16.7069	42.4079	1.34389	-4.3957	1.10416e-05	0.00810222	yes
XLOC_012233	XLOC_012233	MYO7B	chr2:128293377-128395303	CONTROL	PE	OK	0.443591	1.45015	1.7089	-4.16142	3.16274e-05	0.0220475	yes
XLOC_003966	XLOC_003966	HBB	chr11:5246695-5248301	CONTROL	PE	OK	1267.9	553.626	-1.19546	4.11569	3.86028e-05	0.0256286	yes
XLOC_018345	XLOC_018345	SERPINB9	chr6:2887503-2903545	CONTROL	PE	OK	21.5635	42.4427	0.976922	-3.98729	6.68326e-05	0.0423536	yes
XLOC_006842	XLOC_006842	LOC100129345	chr14:98098983-98152995	CONTROL	PE	OK	21.7929	10.2605	-1.08677	3.96073	7.47215e-05	0.0452942	yes
XLOC_010691	XLOC_010691	LGALS14	chr19:40194945-40200088	CONTROL	PE	OK	397.877	201.447	-0.981925	3.93136	8.44661e-05	0.0490678	yes

## Sheet: DE_genes_woPEpool1
test_id	gene_id	gene	locus	sample_1	sample_2	status	value_1	value_2	log2(fold_change)	test_stat	p_value	q_value	significant
XLOC_020439	XLOC_020439	LEP	chr7:127881330-127897682	CONTROL	PE	OK	36.0389	229.242	2.66924	-6.82879	8.56359e-12	1.19334e-07	yes
XLOC_012077	XLOC_012077	HK2	chr2:75059781-75120481	CONTROL	PE	OK	1.20712	5.13796	2.08962	-6.24847	4.14485e-10	2.88792e-06	yes
XLOC_021260	XLOC_021260	HTRA4	chr8:38831667-38846181	CONTROL	PE	OK	40.5606	125.579	1.63045	-5.9278	3.0702e-09	1.42611e-05	yes
XLOC_012065	XLOC_012065	TET3	chr2:74273449-74335302	CONTROL	PE	OK	2.30615	7.02432	1.60687	-5.84137	5.17742e-09	1.80368e-05	yes
XLOC_003966	XLOC_003966	HBB	chr11:5246695-5248301	CONTROL	PE	OK	1242.59	403.151	-1.62396	5.58379	2.35333e-08	6.55873e-05	yes
XLOC_018273	XLOC_018273	SASH1	chr6:148663728-148873184	CONTROL	PE	OK	7.68812	21.0299	1.45174	-5.35042	8.77487e-08	0.000203796	yes
XLOC_010262	XLOC_010262	FSTL3	chr19:676388-683392	CONTROL	PE	OK	54.7464	154.889	1.5004	-5.10588	3.29261e-07	0.000655465	yes
XLOC_007603	XLOC_007603	RPS17	chr15:82821160-82824865	CONTROL	PE	OK	263.278	101.694	-1.37235	4.97976	6.36635e-07	0.000985722	yes
XLOC_002706	XLOC_002706	ARMS2	chr10:124214178-124216868	CONTROL	PE	OK	4.15147	19.8406	2.25676	-4.98396	6.22948e-07	0.000985723	yes
XLOC_018345	XLOC_018345	SERPINB9	chr6:2887503-2903545	CONTROL	PE	OK	21.1326	51.4713	1.2843	-4.95786	7.12729e-07	0.000993188	yes
XLOC_016548	XLOC_016548	CXCL9	chr4:76922622-76928641	CONTROL	PE	OK	3.052	0.371384	-3.03877	4.88376	1.04082e-06	0.00131853	yes
XLOC_014042	XLOC_014042	NRIP1	chr21:16333555-16437126	CONTROL	PE	OK	7.65161	18.9966	1.31191	-4.85918	1.17872e-06	0.00136878	yes
XLOC_005407	XLOC_005407	KRT6A	chr12:52880957-52887181	CONTROL	PE	OK	1.54267	0.0363032	-5.40919	4.71815	2.37996e-06	0.00236891	yes
XLOC_011646	XLOC_011646	CGB	chr19:49526125-49527632	CONTROL	PE	OK	127.199	319.125	1.32704	-4.72525	2.29834e-06	0.00236891	yes
XLOC_001958	XLOC_001958	PVRL4	chr1:161040780-161059385	CONTROL	PE	OK	41.9374	99.1944	1.24202	-4.54059	5.60975e-06	0.00519756	yes
XLOC_003006	XLOC_003006	ACTA2	chr10:90694830-90775542	CONTROL	PE	OK	69.3907	28.0463	-1.30693	4.52753	5.96778e-06	0.00519756	yes
XLOC_021731	XLOC_021731	SBSPON	chr8:73976777-74005507	CONTROL	PE	OK	2.67158	0.551229	-2.27697	4.51403	6.36059e-06	0.00521381	yes
XLOC_022651	XLOC_022651	CORO2A	chr9:100883256-100954956	CONTROL	PE	OK	0.630724	2.28595	1.85771	-4.36573	1.26697e-05	0.00980848	yes
XLOC_011557	XLOC_011557	LYPD5	chr19:44300078-44324808	CONTROL	PE	OK	23.733	9.75516	-1.28266	4.34997	1.36155e-05	0.00998586	yes
XLOC_017957	XLOC_017957	HLA-DRA	chr6:32407618-32412826	CONTROL	PE	OK	47.5147	19.2634	-1.30251	4.32373	1.53412e-05	0.010689	yes
XLOC_006793	XLOC_006793	DIO2	chr14:80663867-80921810	CONTROL	PE	OK	1.4064	4.23163	1.5892	-4.28952	1.79058e-05	0.0118817	yes
XLOC_021523	XLOC_021523	DEFA1	chr8:6835170-6837614	CONTROL	PE	OK	12.6796	1.39576	-3.18338	4.26772	1.97477e-05	0.0119646	yes
XLOC_021525	XLOC_021525	DEFA1B	chr8:6854287-6856724	CONTROL	PE	OK	12.8609	1.43373	-3.16515	4.26816	1.97094e-05	0.0119646	yes
XLOC_011723	XLOC_011723	SIGLEC6	chr19:52022783-52035110	CONTROL	PE	OK	62.126	155.793	1.32636	-4.22304	2.41026e-05	0.0139946	yes
XLOC_014716	XLOC_014716	BHLHE40	chr3:5021096-5026865	CONTROL	PE	OK	13.4621	28.7897	1.09665	-4.17845	2.93502e-05	0.0163598	yes
XLOC_007216	XLOC_007216	ARNT2	chr15:80696691-80890277	CONTROL	PE	OK	0.986473	2.79981	1.50498	-4.16222	3.15174e-05	0.0168921	yes
XLOC_012233	XLOC_012233	MYO7B	chr2:128293377-128395303	CONTROL	PE	OK	0.434677	1.5361	1.82125	-4.13153	3.60354e-05	0.0185982	yes
XLOC_015366	XLOC_015366	SH3BP5	chr3:15295690-15382901	CONTROL	PE	OK	24.3301	52.4552	1.10834	-4.11543	3.86459e-05	0.0192332	yes
XLOC_022420	XLOC_022420	PLIN2	chr9:19115758-19127604	CONTROL	PE	OK	139.68	338.522	1.27712	-4.08789	4.35306e-05	0.0209172	yes
XLOC_011649	XLOC_011649	CGB8	chr19:49550894-49552368	CONTROL	PE	OK	200.794	444.674	1.14704	-4.04207	5.29817e-05	0.02461	yes
XLOC_001837	XLOC_001837	S100A8	chr1:153362507-153363664	CONTROL	PE	OK	34.7077	10.1362	-1.77574	4.01196	6.02177e-05	0.025537	yes
XLOC_001967	XLOC_001967	FCGR3A	chr1:161511550-161520413	CONTROL	PE	OK	23.8489	9.98699	-1.2558	4.01291	5.99754e-05	0.025537	yes
XLOC_004529	XLOC_004529	THY1	chr11:119252487-119369944	CONTROL	PE	OK	14.5169	5.89356	-1.30052	4.01095	6.04752e-05	0.025537	yes
XLOC_010899	XLOC_010899	ZNF175	chr19:52074530-52092991	CONTROL	PE	OK	2.92097	7.17132	1.29579	-3.99178	6.55782e-05	0.0268774	yes
XLOC_002216	XLOC_002216	CCSAP	chr1:229456751-229478688	CONTROL	PE	OK	61.0041	140.428	1.20285	-3.97512	7.03447e-05	0.027571	yes
XLOC_016574	XLOC_016574	HPSE	chr4:84213613-84256306	CONTROL	PE	OK	7.4152	15.6892	1.08121	-3.96356	7.38401e-05	0.027571	yes
XLOC_017277	XLOC_017277	BTNL9	chr5:180467224-180488523	CONTROL	PE	OK	0.739033	2.60403	1.81704	-3.96248	7.41748e-05	0.027571	yes
XLOC_021875	XLOC_021875	NDRG1	chr8:134249413-134309547	CONTROL	PE	OK	40.9163	86.6226	1.08207	-3.95925	7.51847e-05	0.027571	yes
XLOC_003096	XLOC_003096	COL17A1	chr10:105791045-105845638	CONTROL	PE	OK	11.4325	24.5726	1.1039	-3.91198	9.15433e-05	0.0327091	yes
XLOC_010691	XLOC_010691	LGALS14	chr19:40194945-40200088	CONTROL	PE	OK	389.878	188.04	-1.05198	3.8823	0.000103473	0.0360474	yes
XLOC_018118	XLOC_018118	TPBG	chr6:83072922-83077133	CONTROL	PE	OK	11.7786	24.4541	1.05391	-3.85545	0.000115515	0.0392611	yes
XLOC_021297	XLOC_021297	LYN	chr8:56792385-56925006	CONTROL	PE	OK	21.4509	44.4852	1.05229	-3.83255	0.000126822	0.0420777	yes

## Sheet: DE_genes_woPEpool3
test_id	gene_id	gene	locus	sample_1	sample_2	status	value_1	value_2	log2(fold_change)	test_stat	p_value	q_value	significant
XLOC_011646	XLOC_011646	CGB	chr19:49526125-49527632	CONTROL	PE	OK	131.399	606.447	2.20643	-7.19141	6.41265e-13	4.48469e-09	yes
XLOC_007603	XLOC_007603	RPS17	chr15:82821160-82824865	CONTROL	PE	OK	271.969	107.459	-1.33966	5.69847	1.20887e-08	4.22711e-05	yes
XLOC_011648	XLOC_011648	CGB1	chr19:49538825-49540191	CONTROL	PE	OK	24.4784	63.9747	1.38599	-5.01258	5.37043e-07	0.00150232	yes
XLOC_005407	XLOC_005407	KRT6A	chr12:52880957-52887181	CONTROL	PE	OK	1.5935	0.0525375	-4.92271	4.85975	1.17532e-06	0.00182658	yes
XLOC_010840	XLOC_010840	CGB2	chr19:49535129-49536495	CONTROL	PE	OK	16.9123	46.8954	1.47138	-4.88119	1.05446e-06	0.00182658	yes
XLOC_016548	XLOC_016548	CXCL9	chr4:76922622-76928641	CONTROL	PE	OK	3.15262	0.413649	-2.93007	4.91819	8.73472e-07	0.00182658	yes
XLOC_011537	XLOC_011537	PSG10P	chr19:43341148-43359870	CONTROL	PE	OK	44.1467	19.8251	-1.15498	4.80137	1.57583e-06	0.00220411	yes
XLOC_006842	XLOC_006842	LOC100129345	chr14:98098983-98152995	CONTROL	PE	OK	22.0589	8.6687	-1.34748	4.74381	2.09733e-06	0.00266686	yes
XLOC_001967	XLOC_001967	FCGR3A	chr1:161511550-161520413	CONTROL	PE	OK	24.6348	10.1324	-1.28172	4.71346	2.43547e-06	0.00283874	yes
XLOC_002706	XLOC_002706	ARMS2	chr10:124214178-124216868	CONTROL	PE	OK	4.28829	16.9214	1.98038	-4.68086	2.85672e-06	0.00307361	yes
XLOC_017957	XLOC_017957	HLA-DRA	chr6:32407618-32412826	CONTROL	PE	OK	49.0796	21.7845	-1.17182	4.57417	4.78106e-06	0.00448445	yes
XLOC_020183	XLOC_020183	IGFBP1	chr7:45927958-45933267	CONTROL	PE	OK	37.9808	92.6404	1.28637	-4.57294	4.80923e-06	0.00448445	yes
XLOC_004930	XLOC_004930	LYZ	chr12:69742133-69748013	CONTROL	PE	OK	29.0451	12.4958	-1.21685	4.54181	5.57742e-06	0.00487571	yes
XLOC_003969	XLOC_003969	HBG1	chr11:5269501-5271087	CONTROL	PE	OK	733.931	337.706	-1.11988	4.42092	9.82793e-06	0.00808607	yes
XLOC_010262	XLOC_010262	FSTL3	chr19:676388-683392	CONTROL	PE	OK	56.5399	141.921	1.32775	-4.35886	1.30741e-05	0.0101593	yes
XLOC_000185	XLOC_000185	NCMAP	chr1:24882566-24935818	CONTROL	PE	OK	23.4101	11.7686	-0.992185	4.3434	1.40294e-05	0.0103279	yes
XLOC_007554	XLOC_007554	CYP1A1	chr15:75011882-75017877	CONTROL	PE	OK	1.02862	0.0295383	-5.12199	4.19215	2.76324e-05	0.0184045	yes
XLOC_013751	XLOC_013751	FER1L4	chr20:34146506-34195484	CONTROL	PE	OK	7.00662	13.6649	0.963685	-4.15741	3.21875e-05	0.0195742	yes
XLOC_021260	XLOC_021260	HTRA4	chr8:38831667-38846181	CONTROL	PE	OK	41.8905	85.4883	1.0291	-3.92888	8.53432e-05	0.0491723	yes
XLOC_023354	XLOC_023354	MAGEA4	chrX:151081360-151093642	CONTROL	PE	OK	10.6777	3.26505	-1.70942	3.9218	8.78894e-05	0.0491723	yes
