# Supplementary material for: Gene expression profiling of pre-eclamptic placentae by RNA sequencing
Source: Sci Rep. 2015 Sep 21;5:14107. doi: 10.1038/srep14107 (PMC4585671; doi:10.1038/srep14107)
Supplement: Supplementary Table S4 [file srep14107-s3.xls]

## Sheet: allpools_GSEAcanonicalPathways
NAME	SIZE	ES	NES	NOM p-val	FDR q-val	FWER p-val
KEGG_LEISHMANIA_INFECTION	62	-0.763494	-2.35344	0	0	0
PID_IL12_2PATHWAY	51	-0.762052	-2.28721	0	0	0
REACTOME_IMMUNOREGULATORY_INTERACTIONS_BETWEEN_A_LYMPHOID_AND_A_NON_LYMPHOID_CELL	40	-0.783483	-2.27881	0	0	0
KEGG_TYPE_I_DIABETES_MELLITUS	27	-0.834359	-2.23823	0	0	0
KEGG_ANTIGEN_PROCESSING_AND_PRESENTATION	54	-0.736194	-2.22636	0	0	0
KEGG_AUTOIMMUNE_THYROID_DISEASE	26	-0.841579	-2.22144	0	0	0
KEGG_ALLOGRAFT_REJECTION	24	-0.840492	-2.2127	0	0	0
KEGG_SYSTEMIC_LUPUS_ERYTHEMATOSUS	77	-0.687294	-2.19449	0	0	0
KEGG_GRAFT_VERSUS_HOST_DISEASE	26	-0.815748	-2.18773	0	0	0
REACTOME_PD1_SIGNALING	15	-0.909552	-2.17484	0	0	0
REACTOME_PEPTIDE_LIGAND_BINDING_RECEPTORS	74	-0.670928	-2.15139	0	0	0
PID_IL12_STAT4_PATHWAY	25	-0.796955	-2.12368	0	0	0
KEGG_ASTHMA	15	-0.881756	-2.12033	0	0	0
REACTOME_CLASS_A1_RHODOPSIN_LIKE_RECEPTORS	126	-0.622597	-2.1158	0	0.000145791	0.002
KEGG_INTESTINAL_IMMUNE_NETWORK_FOR_IGA_PRODUCTION	29	-0.764754	-2.09668	0	0.000270619	0.004
REACTOME_DOWNSTREAM_TCR_SIGNALING	30	-0.764009	-2.09255	0	0.000316379	0.005
KEGG_CELL_ADHESION_MOLECULES_CAMS	102	-0.622902	-2.07741	0	0.000414287	0.007
PID_CD8_TCR_PATHWAY	45	-0.698967	-2.0757	0	0.000391271	0.007
REACTOME_GENERATION_OF_SECOND_MESSENGER_MOLECULES	22	-0.799867	-2.06207	0	0.000475307	0.009
PID_CXCR3_PATHWAY	37	-0.721047	-2.05671	0	0.000451542	0.009
KEGG_VIRAL_MYOCARDITIS	51	-0.676725	-2.04122	0	0.000569809	0.012
REACTOME_TCR_SIGNALING	44	-0.682135	-2.01377	0	0.000903547	0.02
KEGG_CHEMOKINE_SIGNALING_PATHWAY	144	-0.587239	-2.00954	0	0.000906626	0.021
REACTOME_INTERFERON_GAMMA_SIGNALING	52	-0.651895	-1.99836	0	0.00128229	0.03
KEGG_CYTOKINE_CYTOKINE_RECEPTOR_INTERACTION	145	-0.576341	-1.98662	0	0.00151136	0.036
PID_TCR_PATHWAY	57	-0.631462	-1.97548	0	0.00168687	0.042
KEGG_TOLL_LIKE_RECEPTOR_SIGNALING_PATHWAY	79	-0.612946	-1.97527	0	0.00162439	0.042
REACTOME_CHEMOKINE_RECEPTORS_BIND_CHEMOKINES	32	-0.713658	-1.97465	0	0.00156637	0.042
BIOCARTA_CSK_PATHWAY	18	-0.801149	-1.97015	0	0.00158104	0.044
KEGG_PRIMARY_IMMUNODEFICIENCY	23	-0.761299	-1.96607	0	0.00166135	0.047
BIOCARTA_IL12_PATHWAY	16	-0.797319	-1.9582	0	0.00186489	0.055
REACTOME_INNATE_IMMUNE_SYSTEM	191	-0.555603	-1.9582	0	0.00180662	0.055
REACTOME_GPCR_LIGAND_BINDING	179	-0.55208	-1.95425	0	0.00190332	0.059
REACTOME_COSTIMULATION_BY_THE_CD28_FAMILY	54	-0.64507	-1.9459	0	0.00202278	0.065
REACTOME_THE_ROLE_OF_NEF_IN_HIV1_REPLICATION_AND_DISEASE_PATHOGENESIS	26	-0.724668	-1.94359	0	0.00208056	0.068
KEGG_HEMATOPOIETIC_CELL_LINEAGE	50	-0.643203	-1.93709	0	0.00243943	0.081
NABA_SECRETED_FACTORS	158	-0.557469	-1.91865	0	0.00339833	0.118
REACTOME_GPCR_DOWNSTREAM_SIGNALING	264	-0.526166	-1.91201	0	0.00391275	0.139
REACTOME_G_ALPHA_I_SIGNALLING_EVENTS	99	-0.569387	-1.89474	0	0.00514367	0.18
PID_IL23_PATHWAY	24	-0.70349	-1.88647	0	0.00583881	0.207
KEGG_RIBOSOME	81	-0.584516	-1.88607	0	0.00569639	0.207
REACTOME_BIOLOGICAL_OXIDATIONS	71	-0.595118	-1.88196	0	0.00589084	0.218
REACTOME_NEF_MEDIATES_DOWN_MODULATION_OF_CELL_SURFACE_RECEPTORS_BY_RECRUITING_THEM_TO_CLATHRIN_ADAPTERS	19	-0.747669	-1.87201	0	0.00688992	0.257
KEGG_CARDIAC_MUSCLE_CONTRACTION	47	-0.628482	-1.87152	0	0.00677861	0.259
REACTOME_PHASE1_FUNCTIONALIZATION_OF_COMPOUNDS	32	-0.669042	-1.86994	0.00398406	0.0068044	0.267
KEGG_PARKINSONS_DISEASE	103	-0.566613	-1.86725	0	0.0068309	0.272
BIOCARTA_NKT_PATHWAY	18	-0.760479	-1.86428	0	0.00696126	0.284
PID_CXCR4_PATHWAY	90	-0.566182	-1.85673	0	0.00745812	0.307
REACTOME_RESPIRATORY_ELECTRON_TRANSPORT_ATP_SYNTHESIS_BY_CHEMIOSMOTIC_COUPLING_AND_HEAT_PRODUCTION_BY_UNCOUPLING_PROTEINS_	75	-0.575475	-1.85024	0	0.00801935	0.331
PID_CD8_TCR_DOWNSTREAM_PATHWAY	39	-0.64546	-1.84395	0	0.00847438	0.35
REACTOME_G_ALPHA_Q_SIGNALLING_EVENTS	97	-0.557164	-1.84071	0	0.00873751	0.362
NABA_MATRISOME_ASSOCIATED	384	-0.495378	-1.83496	0	0.00921933	0.384
PID_UPA_UPAR_PATHWAY	34	-0.64666	-1.83394	0	0.00913957	0.388
REACTOME_PEPTIDE_CHAIN_ELONGATION	80	-0.570604	-1.82977	0	0.00985574	0.415
REACTOME_SIGNALING_BY_GPCR	336	-0.498623	-1.82684	0	0.010059	0.427
REACTOME_RESPIRATORY_ELECTRON_TRANSPORT	63	-0.591456	-1.82082	0	0.0107706	0.458
REACTOME_SRP_DEPENDENT_COTRANSLATIONAL_PROTEIN_TARGETING_TO_MEMBRANE	104	-0.545792	-1.81259	0	0.0121553	0.5
KEGG_NATURAL_KILLER_CELL_MEDIATED_CYTOTOXICITY	88	-0.559006	-1.81029	0	0.0123576	0.513
BIOCARTA_TOB1_PATHWAY	15	-0.754255	-1.79618	0.00296296	0.014844	0.593
KEGG_COMPLEMENT_AND_COAGULATION_CASCADES	41	-0.606282	-1.788	0	0.0160938	0.631
REACTOME_GASTRIN_CREB_SIGNALLING_PATHWAY_VIA_PKC_AND_MAPK	116	-0.529742	-1.78031	0	0.0175946	0.673
REACTOME_INFLUENZA_VIRAL_RNA_TRANSCRIPTION_AND_REPLICATION	96	-0.534656	-1.7739	0	0.0187715	0.7
BIOCARTA_CCR5_PATHWAY	17	-0.721447	-1.77015	0.00431655	0.01917	0.704
REACTOME_3_UTR_MEDIATED_TRANSLATIONAL_REGULATION	98	-0.533635	-1.75936	0	0.0219687	0.751
REACTOME_TRANSLATION	139	-0.507963	-1.75927	0	0.0216614	0.751
BIOCARTA_TOLL_PATHWAY	34	-0.616968	-1.75523	0.00267738	0.0227262	0.767
PID_INTEGRIN2_PATHWAY	21	-0.680565	-1.75487	0.00271739	0.0224618	0.768
REACTOME_MHC_CLASS_II_ANTIGEN_PRESENTATION	83	-0.5381	-1.73828	0.00116414	0.0278058	0.848
KEGG_METABOLISM_OF_XENOBIOTICS_BY_CYTOCHROME_P450	27	-0.647638	-1.72347	0.00268456	0.0328005	0.896
REACTOME_ANTIGEN_PROCESSING_CROSS_PRESENTATION	70	-0.546707	-1.71754	0.00121803	0.0347115	0.905
KEGG_NOD_LIKE_RECEPTOR_SIGNALING_PATHWAY	52	-0.568598	-1.70577	0.00366748	0.0392291	0.934
REACTOME_EXTRACELLULAR_MATRIX_ORGANIZATION	55	-0.551146	-1.70575	0.0037594	0.0386979	0.934

## Sheet: woPE1_GSEA_canonicalPathways
NAME	SIZE	ES	NES	NOM p-val	FDR q-val	FWER p-val
REACTOME_IMMUNOREGULATORY_INTERACTIONS_BETWEEN_A_LYMPHOID_AND_A_NON_LYMPHOID_CELL	40	-0.810996	-2.23169	0	0	0
KEGG_GRAFT_VERSUS_HOST_DISEASE	26	-0.821799	-2.13714	0	0.000474901	0.001
PID_IL12_2PATHWAY	51	-0.744832	-2.13601	0	0.000316601	0.001
KEGG_LEISHMANIA_INFECTION	62	-0.723107	-2.13327	0	0.00023745	0.001
KEGG_TYPE_I_DIABETES_MELLITUS	27	-0.815262	-2.12145	0	0.00018996	0.001
KEGG_ANTIGEN_PROCESSING_AND_PRESENTATION	54	-0.725081	-2.09222	0	0.0001583	0.001
KEGG_ALLOGRAFT_REJECTION	24	-0.826905	-2.08844	0	0.000135686	0.001
KEGG_AUTOIMMUNE_THYROID_DISEASE	26	-0.813845	-2.06843	0	0.000118725	0.001
KEGG_VIRAL_MYOCARDITIS	51	-0.714017	-2.05444	0	0.000105534	0.001
REACTOME_GENERATION_OF_SECOND_MESSENGER_MOLECULES	22	-0.822493	-2.04819	0	0.000189337	0.002
KEGG_ASTHMA	15	-0.873172	-2.02624	0	0.000258584	0.003
KEGG_SYSTEMIC_LUPUS_ERYTHEMATOSUS	78	-0.661496	-2.01703	0	0.000315977	0.004
REACTOME_PD1_SIGNALING	15	-0.855705	-1.99205	0	0.000291671	0.004
KEGG_INTESTINAL_IMMUNE_NETWORK_FOR_IGA_PRODUCTION	29	-0.759158	-1.99133	0	0.000270838	0.004
REACTOME_DOWNSTREAM_TCR_SIGNALING	30	-0.750714	-1.96708	0	0.000504187	0.008
REACTOME_PEPTIDE_LIGAND_BINDING_RECEPTORS	75	-0.649873	-1.94759	0	0.000769227	0.013
KEGG_PRIMARY_IMMUNODEFICIENCY	23	-0.77774	-1.94542	0	0.000778692	0.014
REACTOME_CLASS_A1_RHODOPSIN_LIKE_RECEPTORS	126	-0.604592	-1.92834	0	0.001151	0.021
REACTOME_TCR_SIGNALING	44	-0.691165	-1.92749	0	0.00118898	0.023
REACTOME_EXTRACELLULAR_MATRIX_ORGANIZATION	56	-0.66294	-1.92571	0	0.00117708	0.024
REACTOME_INNATE_IMMUNE_SYSTEM	190	-0.58324	-1.91704	0	0.00125382	0.027
BIOCARTA_CSK_PATHWAY	18	-0.79605	-1.90478	0	0.00154021	0.035
KEGG_CHEMOKINE_SIGNALING_PATHWAY	144	-0.586487	-1.8956	0	0.00204321	0.049
KEGG_CELL_ADHESION_MOLECULES_CAMS	102	-0.612352	-1.88794	0	0.00231014	0.057
NABA_SECRETED_FACTORS	158	-0.58156	-1.8787	0	0.00285826	0.073
NABA_ECM_GLYCOPROTEINS	122	-0.57982	-1.84827	0	0.00521324	0.133
PID_TCR_PATHWAY	57	-0.63256	-1.84811	0	0.00502016	0.133
REACTOME_CHEMOKINE_RECEPTORS_BIND_CHEMOKINES	32	-0.677795	-1.84557	0	0.00517835	0.14
REACTOME_GPCR_LIGAND_BINDING	178	-0.558632	-1.83089	0	0.00636127	0.177
PID_CD8_TCR_PATHWAY	45	-0.651788	-1.8306	0	0.00618052	0.177
PID_CXCR3_PATHWAY	37	-0.67361	-1.83002	0	0.00604241	0.179
KEGG_HEMATOPOIETIC_CELL_LINEAGE	51	-0.644935	-1.82852	0	0.00617572	0.189
REACTOME_INTERFERON_GAMMA_SIGNALING	52	-0.636986	-1.82763	0.00117371	0.00601702	0.19
KEGG_RIBOSOME	81	-0.597294	-1.81172	0	0.00830203	0.256
NABA_CORE_MATRISOME	168	-0.555719	-1.80923	0	0.00857611	0.269
PID_IL12_STAT4_PATHWAY	25	-0.709649	-1.79915	0.00262123	0.00995783	0.31
KEGG_COMPLEMENT_AND_COAGULATION_CASCADES	40	-0.647912	-1.78941	0.00244798	0.0113916	0.36
NABA_MATRISOME_ASSOCIATED	382	-0.534085	-1.78368	0	0.0125975	0.399
REACTOME_G_ALPHA_I_SIGNALLING_EVENTS	98	-0.573668	-1.78218	0	0.0125643	0.407
REACTOME_THE_ROLE_OF_NEF_IN_HIV1_REPLICATION_AND_DISEASE_PATHOGENESIS	26	-0.688576	-1.77027	0.00127226	0.0150454	0.466
REACTOME_GPCR_DOWNSTREAM_SIGNALING	263	-0.529978	-1.76608	0	0.0156647	0.489
KEGG_CARDIAC_MUSCLE_CONTRACTION	47	-0.623115	-1.76496	0.0011919	0.0155596	0.495
BIOCARTA_IL12_PATHWAY	16	-0.759094	-1.75356	0	0.0180212	0.565
REACTOME_G_ALPHA_Q_SIGNALLING_EVENTS	98	-0.569362	-1.75335	0	0.0176753	0.565
REACTOME_SIGNALING_BY_GPCR	334	-0.519617	-1.75189	0	0.0175113	0.569
BIOCARTA_NKT_PATHWAY	18	-0.732365	-1.74842	0.00135135	0.0179479	0.591
PID_CD8_TCR_DOWNSTREAM_PATHWAY	39	-0.629181	-1.74412	0	0.0186307	0.61
REACTOME_PEPTIDE_CHAIN_ELONGATION	80	-0.572913	-1.7399	0	0.0194375	0.641
REACTOME_NCAM1_INTERACTIONS	20	-0.70855	-1.73224	0.00131752	0.0212084	0.68
PID_IL23_PATHWAY	24	-0.685446	-1.72952	0.00129534	0.0214226	0.69
REACTOME_GASTRIN_CREB_SIGNALLING_PATHWAY_VIA_PKC_AND_MAPK	117	-0.547777	-1.72587	0	0.0223333	0.714
KEGG_TOLL_LIKE_RECEPTOR_SIGNALING_PATHWAY	79	-0.561496	-1.70715	0	0.0292749	0.814
KEGG_CYTOSOLIC_DNA_SENSING_PATHWAY	39	-0.61447	-1.70003	0.00243013	0.031704	0.836
PID_AP1_PATHWAY	58	-0.586592	-1.69904	0	0.0316377	0.841
REACTOME_COSTIMULATION_BY_THE_CD28_FAMILY	54	-0.588135	-1.68264	0.00233372	0.0397669	0.901
KEGG_CYTOKINE_CYTOKINE_RECEPTOR_INTERACTION	146	-0.53057	-1.68069	0	0.040216	0.908
REACTOME_PLATELET_ACTIVATION_SIGNALING_AND_AGGREGATION	161	-0.514917	-1.6752	0	0.042417	0.922
PID_TXA2PATHWAY	50	-0.584621	-1.67122	0.00117647	0.043893	0.93
KEGG_NATURAL_KILLER_CELL_MEDIATED_CYTOTOXICITY	88	-0.542593	-1.66523	0	0.0464454	0.944
PID_ENDOTHELIN_PATHWAY	53	-0.577319	-1.65977	0.00234467	0.0487757	0.961

## Sheet: woPE3_GSEA_canonicalPathways
NAME	SIZE	ES	NES	NOM p-val	FDR q-val	FWER p-val
REACTOME_PEPTIDE_LIGAND_BINDING_RECEPTORS	76	-0.631443	-2.31752	0	0	0
KEGG_GRAFT_VERSUS_HOST_DISEASE	26	-0.763377	-2.27469	0	0.00158523	0.003
KEGG_ALLOGRAFT_REJECTION	24	-0.758624	-2.25681	0	0.00105682	0.003
KEGG_SYSTEMIC_LUPUS_ERYTHEMATOSUS	78	-0.618332	-2.25557	0	0.000792614	0.003
KEGG_ASTHMA	15	-0.858273	-2.234	0	0.000840071	0.004
REACTOME_IMMUNOREGULATORY_INTERACTIONS_BETWEEN_A_LYMPHOID_AND_A_NON_LYMPHOID_CELL	40	-0.688885	-2.23244	0	0.000700059	0.004
REACTOME_CHEMOKINE_RECEPTORS_BIND_CHEMOKINES	32	-0.718793	-2.22735	0	0.000600051	0.004
KEGG_INTESTINAL_IMMUNE_NETWORK_FOR_IGA_PRODUCTION	29	-0.724142	-2.20393	0	0.00117866	0.009
KEGG_LEISHMANIA_INFECTION	63	-0.614251	-2.18651	0	0.00128229	0.011
PID_IL12_STAT4_PATHWAY	24	-0.751753	-2.18319	0	0.00126458	0.012
REACTOME_CLASS_A1_RHODOPSIN_LIKE_RECEPTORS	128	-0.546487	-2.17425	0	0.00114961	0.012
KEGG_AUTOIMMUNE_THYROID_DISEASE	26	-0.733182	-2.1715	0	0.00105381	0.012
REACTOME_PD1_SIGNALING	15	-0.837455	-2.15763	0	0.00105132	0.013
KEGG_TYPE_I_DIABETES_MELLITUS	27	-0.727211	-2.15307	0	0.00112884	0.015
REACTOME_SRP_DEPENDENT_COTRANSLATIONAL_PROTEIN_TARGETING_TO_MEMBRANE	104	-0.552288	-2.14604	0	0.00126612	0.018
KEGG_CYTOKINE_CYTOKINE_RECEPTOR_INTERACTION	146	-0.528088	-2.13939	0	0.00138693	0.021
KEGG_RIBOSOME	81	-0.568587	-2.12241	0	0.00149057	0.024
REACTOME_TRANSLATION	139	-0.527853	-2.11875	0	0.00152409	0.026
KEGG_ANTIGEN_PROCESSING_AND_PRESENTATION	54	-0.60896	-2.08379	0	0.00204825	0.035
REACTOME_PEPTIDE_CHAIN_ELONGATION	80	-0.56235	-2.08234	0	0.00194584	0.035
PID_IL12_2PATHWAY	51	-0.607797	-2.08061	0	0.00200197	0.038
KEGG_PRIMARY_IMMUNODEFICIENCY	23	-0.704171	-2.05384	0	0.00297065	0.059
REACTOME_RESPIRATORY_ELECTRON_TRANSPORT	63	-0.577846	-2.04687	0	0.0033452	0.07
KEGG_CELL_ADHESION_MOLECULES_CAMS	102	-0.524837	-2.04641	0	0.00324858	0.071
KEGG_METABOLISM_OF_XENOBIOTICS_BY_CYTOCHROME_P450	27	-0.683209	-2.04294	0	0.00324222	0.074
REACTOME_GENERATION_OF_SECOND_MESSENGER_MOLECULES	22	-0.707962	-2.03466	0	0.00359605	0.086
KEGG_PARKINSONS_DISEASE	103	-0.533691	-2.03282	0	0.00357583	0.088
REACTOME_VIF_MEDIATED_DEGRADATION_OF_APOBEC3G	48	-0.592078	-2.02866	0	0.00371134	0.093
REACTOME_INNATE_IMMUNE_SYSTEM	190	-0.483703	-2.02255	0	0.00387315	0.1
KEGG_CHEMOKINE_SIGNALING_PATHWAY	143	-0.501968	-2.01478	0	0.00402325	0.107
REACTOME_3_UTR_MEDIATED_TRANSLATIONAL_REGULATION	98	-0.52372	-2.01412	0	0.00389347	0.107
KEGG_HEMATOPOIETIC_CELL_LINEAGE	51	-0.58335	-2.0047	0	0.00432898	0.119
KEGG_STEROID_HORMONE_BIOSYNTHESIS	21	-0.716091	-1.99401	0	0.00518186	0.147
REACTOME_INFLUENZA_VIRAL_RNA_TRANSCRIPTION_AND_REPLICATION	96	-0.520058	-1.98788	0	0.00543061	0.157
REACTOME_DOWNSTREAM_TCR_SIGNALING	30	-0.647815	-1.97759	0	0.00623478	0.182
REACTOME_PHASE1_FUNCTIONALIZATION_OF_COMPOUNDS	32	-0.639439	-1.97299	0	0.00646785	0.195
KEGG_VIRAL_MYOCARDITIS	51	-0.574806	-1.96628	0	0.00683247	0.212
BIOCARTA_CSK_PATHWAY	18	-0.729373	-1.95707	0	0.00759214	0.24
REACTOME_CYTOCHROME_P450_ARRANGED_BY_SUBSTRATE_TYPE	20	-0.701067	-1.95673	0.00172712	0.00742361	0.241
NABA_SECRETED_FACTORS	159	-0.474899	-1.9519	0	0.00776655	0.258
PID_CD8_TCR_PATHWAY	45	-0.579669	-1.94476	0	0.00847382	0.282
REACTOME_RESPIRATORY_ELECTRON_TRANSPORT_ATP_SYNTHESIS_BY_CHEMIOSMOTIC_COUPLING_AND_HEAT_PRODUCTION_BY_UNCOUPLING_PROTEINS_	76	-0.530327	-1.94088	0	0.00879572	0.297
BIOCARTA_IL12_PATHWAY	16	-0.729126	-1.93884	0.00327869	0.0087852	0.301
REACTOME_NONSENSE_MEDIATED_DECAY_ENHANCED_BY_THE_EXON_JUNCTION_COMPLEX	101	-0.501731	-1.93697	0	0.00877527	0.307
REACTOME_CROSS_PRESENTATION_OF_SOLUBLE_EXOGENOUS_ANTIGENS_ENDOSOMES	45	-0.586116	-1.93083	0	0.00940006	0.335
REACTOME_REGULATION_OF_ORNITHINE_DECARBOXYLASE_ODC	47	-0.568858	-1.93025	0	0.00926378	0.337
KEGG_TOLL_LIKE_RECEPTOR_SIGNALING_PATHWAY	79	-0.517476	-1.91092	0	0.011073	0.394
KEGG_RETINOL_METABOLISM	18	-0.701427	-1.90585	0	0.0116158	0.418
REACTOME_GPCR_LIGAND_BINDING	181	-0.457082	-1.90316	0	0.0118058	0.432
REACTOME_ANTIGEN_PROCESSING_CROSS_PRESENTATION	70	-0.52498	-1.90148	0	0.0118645	0.438
REACTOME_AUTODEGRADATION_OF_THE_E3_UBIQUITIN_LIGASE_COP1	46	-0.5741	-1.88041	0.00156006	0.0162097	0.565
KEGG_PROTEASOME	41	-0.579952	-1.87942	0.00165563	0.0161619	0.569
KEGG_CARDIAC_MUSCLE_CONTRACTION	47	-0.563886	-1.87285	0.00158228	0.0171498	0.603
REACTOME_TCR_SIGNALING	44	-0.573224	-1.8705	0	0.0171445	0.611
REACTOME_MHC_CLASS_II_ANTIGEN_PRESENTATION	83	-0.496971	-1.86299	0	0.018075	0.637
REACTOME_BIOLOGICAL_OXIDATIONS	71	-0.514847	-1.8617	0	0.0179585	0.641
REACTOME_SCFSKP2_MEDIATED_DEGRADATION_OF_P27_P21	52	-0.536096	-1.86099	0	0.0177897	0.643
REACTOME_G_ALPHA_I_SIGNALLING_EVENTS	100	-0.488746	-1.85703	0	0.0183866	0.656
REACTOME_COSTIMULATION_BY_THE_CD28_FAMILY	54	-0.531641	-1.85546	0.00162866	0.01843	0.663
KEGG_OXIDATIVE_PHOSPHORYLATION	106	-0.484143	-1.85033	0	0.0190498	0.679
REACTOME_AUTODEGRADATION_OF_CDH1_BY_CDH1_APC_C	56	-0.535287	-1.83529	0	0.0224779	0.725
PID_CXCR3_PATHWAY	37	-0.57835	-1.8287	0.00167224	0.0235563	0.745
REACTOME_TCA_CYCLE_AND_RESPIRATORY_ELECTRON_TRANSPORT	109	-0.466685	-1.82426	0.00145138	0.0244579	0.762
REACTOME_P53_INDEPENDENT_G1_S_DNA_DAMAGE_CHECKPOINT	47	-0.545202	-1.82028	0	0.0251566	0.778
REACTOME_METABOLISM_OF_MRNA	201	-0.434723	-1.81712	0	0.0258196	0.796
PID_TCR_PATHWAY	57	-0.519051	-1.81479	0	0.0262108	0.804
REACTOME_ACTIVATION_OF_THE_MRNA_UPON_BINDING_OF_THE_CAP_BINDING_COMPLEX_AND_EIFS_AND_SUBSEQUENT_BINDING_TO_43S	53	-0.524063	-1.80766	0.0030581	0.0276864	0.824
REACTOME_P53_DEPENDENT_G1_DNA_DAMAGE_RESPONSE	52	-0.527464	-1.80256	0	0.0287038	0.84
BIOCARTA_NKT_PATHWAY	18	-0.660258	-1.79195	0.00822368	0.0314639	0.867
REACTOME_FORMATION_OF_THE_TERNARY_COMPLEX_AND_SUBSEQUENTLY_THE_43S_COMPLEX	46	-0.547065	-1.78788	0.00322061	0.0323619	0.888
REACTOME_CDK_MEDIATED_PHOSPHORYLATION_AND_REMOVAL_OF_CDC6	45	-0.543755	-1.78488	0.00643087	0.0329903	0.894
REACTOME_SCF_BETA_TRCP_MEDIATED_DEGRADATION_OF_EMI1	48	-0.533887	-1.77946	0.003125	0.0343705	0.904
NABA_COLLAGENS	26	0.661066	2.14292	0	0.0356427	0.038
KEGG_HUNTINGTONS_DISEASE	154	-0.431442	-1.7642	0	0.0388824	0.929
REACTOME_ADAPTIVE_IMMUNE_SYSTEM	449	-0.380488	-1.76071	0	0.0395078	0.934
REACTOME_GPCR_DOWNSTREAM_SIGNALING	266	-0.403206	-1.75547	0	0.041019	0.944
REACTOME_APC_C_CDC20_MEDIATED_DEGRADATION_OF_MITOTIC_PROTEINS	63	-0.489576	-1.74372	0.00155039	0.0453859	0.965
REACTOME_ER_PHAGOSOME_PATHWAY	57	-0.497182	-1.74148	0.00654665	0.0458779	0.968
REACTOME_REGULATION_OF_APOPTOSIS	52	-0.508966	-1.73994	0.00761035	0.0460584	0.968
KEGG_CYTOSOLIC_DNA_SENSING_PATHWAY	38	-0.535359	-1.73982	0.00626959	0.0455559	0.968
REACTOME_SIGNALING_BY_WNT	62	-0.489663	-1.73441	0.00308166	0.0469376	0.974
REACTOME_ACTIVATION_OF_NF_KAPPAB_IN_B_CELLS	60	-0.485706	-1.72957	0.00611621	0.0484388	0.979
NABA_MATRISOME_ASSOCIATED	387	-0.3823	-1.72536	0	0.0497986	0.982
KEGG_TRYPTOPHAN_METABOLISM	29	-0.579834	-1.72406	0.00495868	0.0497807	0.983
