# Supplementary material for: Gene expression profiling of pre-eclamptic placentae by RNA sequencing
Source: Sci Rep. 2015 Sep 21;5:14107. doi: 10.1038/srep14107 (PMC4585671; doi:10.1038/srep14107)
Supplement: Supplementary Table S5 [file srep14107-s4.xls]

## Sheet: AllPools_canonical_pathways
Ingenuity Canonical Pathways	-log(p-value)	Ratio	z-score	Molecules
Granulocyte Adhesion and Diapedesis	7,61E00	7,26E-02		CXCL11,PPBP,PF4,IL1F10,CXCL9,CCL4L1/CCL4L2,CXCL10,IL1R2,CCL13,XCL2,CCL21,CCL18,MMP1
Antigen Presentation Pathway	7,21E00	1,89E-01		HLA-DOA,HLA-DMA,HLA-DRA,HLA-DQA1,HLA-DQA2,HLA-DPB1,HLA-DPA1
OX40 Signaling Pathway	6,66E00	1,01E-01		HLA-DOA,CD3E,HLA-DMA,HLA-DRA,HLA-DQA1,HLA-DQA2,CD3D,HLA-DPB1,HLA-DPA1
Agranulocyte Adhesion and Diapedesis	6,41E00	6,32E-02		CXCL10,CXCL11,CCL13,PPBP,PF4,XCL2,CCL21,IL1F10,CCL18,CXCL9,CCL4L1/CCL4L2,MMP1
Pathogenesis of Multiple Sclerosis	5,97E00	4,44E-01		CXCL10,CXCL11,CCR5,CXCL9
Allograft Rejection Signaling	5,66E00	9,2E-02		HLA-DOA,GZMB,HLA-DMA,HLA-DRA,HLA-DQA1,HLA-DQA2,HLA-DPB1,HLA-DPA1
Altered T Cell and B Cell Signaling in Rheumatoid Arthritis	5,62E00	9,09E-02		HLA-DOA,SLAMF1,HLA-DMA,HLA-DRA,HLA-DQA1,CCL21,LTB,IL1F10
Calcium-induced T Lymphocyte Apoptosis	5,35E00	1,03E-01	-2,236	LCK,HLA-DOA,CD3E,HLA-DMA,HLA-DRA,HLA-DQA1,CD3D
Graft-versus-Host Disease Signaling	5,1E00	1,22E-01		HLA-DOA,GZMB,HLA-DMA,HLA-DRA,HLA-DQA1,IL1F10
Nur77 Signaling in T Lymphocytes	4,67E00	1,03E-01		HLA-DOA,CD3E,HLA-DMA,HLA-DRA,HLA-DQA1,CD3D
Cdc42 Signaling	4,36E00	5,33E-02		HLA-DOA,CD3E,HLA-DMA,HLA-DRA,HLA-DQA1,HLA-DQA2,CD3D,HLA-DPB1,HLA-DPA1
Type I Diabetes Mellitus Signaling	3,96E00	6,31E-02		HLA-DOA,CD3E,GZMB,HLA-DMA,HLA-DRA,HLA-DQA1,CD3D
iCOS-iCOSL Signaling in T Helper Cells	3,91E00	6,19E-02		LCK,HLA-DOA,CD3E,HLA-DMA,HLA-DRA,HLA-DQA1,CD3D
Autoimmune Thyroid Disease Signaling	3,86E00	9,8E-02		HLA-DOA,GZMB,HLA-DMA,HLA-DRA,HLA-DQA1
Hepatic Fibrosis / Hepatic Stellate Cell Activation	3,78E00	4,48E-02		IL1R2,CCR5,LEP,FLT1,PROK1,CCL21,LTB,CXCL9,MMP1
PKCÎ¸ Signaling in T Lymphocytes	3,7E00	5,74E-02	-2,000	LCK,HLA-DOA,CD3E,HLA-DMA,HLA-DRA,HLA-DQA1,CD3D
CD28 Signaling in T Helper Cells	3,68E00	5,69E-02		LCK,HLA-DOA,CD3E,HLA-DMA,HLA-DRA,HLA-DQA1,CD3D
B Cell Development	3,49E00	1,18E-01		HLA-DOA,HLA-DMA,HLA-DRA,HLA-DQA1
Role of NFAT in Regulation of the Immune Response	3,44E00	4,52E-02	-2,000	LCK,HLA-DOA,CD3E,HLA-DMA,HLA-DRA,HLA-DQA1,CD3D,FCGR3A/FCGR3B
Dendritic Cell Maturation	3,41E00	4,47E-02		HLA-DOA,LEP,HLA-DMA,HLA-DRA,HLA-DQA1,LTB,IL1F10,FCGR3A/FCGR3B
NF-ÎºB Signaling	2,8E00	4,05E-02	-1,134	IL1R2,LCK,NTRK2,FLT1,IL1F10,GH1,TNFRSF11A
Primary Immunodeficiency Signaling	2,78E00	7,69E-02		LCK,CD3E,CD8A,CD3D
T Cell Receptor Signaling	2,48E00	4,9E-02		LCK,CD3E,BMX,CD8A,CD3D
Cytotoxic T Lymphocyte-mediated Apoptosis of Target Cells	2,43E00	9,38E-02		CD3E,GZMB,CD3D
T Helper Cell Differentiation	2,27E00	5,56E-02		HLA-DOA,HLA-DMA,HLA-DRA,HLA-DQA1
Systemic Lupus Erythematosus Signaling	2,18E00	3,12E-02		RNU11,LCK,CD3E,IL1F10,CD3D,FCGR3A/FCGR3B,C8G
IL-4 Signaling	2,14E00	5,13E-02		HLA-DOA,HLA-DMA,HLA-DRA,HLA-DQA1
Atherosclerosis Signaling	2,13E00	4,03E-02		LYZ,S100A8,IL1F10,TPSAB1/TPSB2,MMP1
LXR/RXR Activation	2,07E00	3,91E-02	1,342	IL1R2,LYZ,C3,S100A8,IL1F10
Role of Hypercytokinemia/hyperchemokinemia in the Pathogenesis of Influenza	2,02E00	6,67E-02		CXCL10,CCR5,IL1F10
Bladder Cancer Signaling	1,98E00	4,6E-02		FGF10,PROK1,ERBB2,MMP1
CTLA4 Signaling in Cytotoxic T Lymphocytes	1,96E00	4,55E-02		LCK,CD3E,CD8A,CD3D
Communication between Innate and Adaptive Immune Cells	1,9E00	4,35E-02		CXCL10,HLA-DRA,IL1F10,CD8A
Hematopoiesis from Pluripotent Stem Cells	1,87E00	5,88E-02		CD3E,CD8A,CD3D
Glucocorticoid Receptor Signaling	1,79E00	2,62E-02		IL1R2,CCL13,CD3E,SLPI,CD3D,FGG,MMP1
IL-17A Signaling in Gastric Cells	1,61E00	0.08		CXCL10,CXCL11
Acute Phase Response Signaling	1,58E00	2,92E-02	-0,447	C3,APCS,SERPINA3,IL1F10,FGG
IL-10 Signaling	1,48E00	4,17E-02		IL1R2,CCR5,IL1F10
CCR5 Signaling in Macrophages	1,45E00	4,05E-02		CCR5,CD3E,CD3D
STAT3 Pathway	1,45E00	4,05E-02		NTRK2,FLT1,TNFRSF11A
IL-8 Signaling	1,43E00	2,67E-02	-1,342	PLD4,MPO,FLT1,PROK1,DEFA1 (includes others)
Clathrin-mediated Endocytosis Signaling	1,43E00	2,66E-02		UBD,LYZ,FGF10,PROK1,S100A8
VDR/RXR Activation	1,37E00	3,8E-02		CXCL10,IGFBP6,CAMP
Melatonin Degradation III	1,32E00	0.2		MPO

## Sheet: woPE1_canonical_pathways
Ingenuity Canonical Pathways	-log(p-value)	Ratio	z-score	Molecules
Granulocyte Adhesion and Diapedesis	9,27E00	1,06E-01		SELE,CXCL11,PF4,PPBP,CXCL12,THY1,CXCL9,CCL4L1/CCL4L2,FPR1,CXCL10,ITGB2,CCL13,CCL2,NGFR,CCL21,XCL2,CXCL2,CCL18,MMP1
Antigen Presentation Pathway	9,19E00	2,7E-01		PSMB9,HLA-DOA,HLA-DMA,HLA-DRA,HLA-DQA1,CD74,HLA-F,HLA-DQA2,HLA-DPB1,HLA-DPA1
Agranulocyte Adhesion and Diapedesis	7,25E00	8,95E-02		SELE,CXCL11,PF4,PPBP,CXCL12,CXCL9,CCL4L1/CCL4L2,CXCL10,ITGB2,CCL13,ACTA2,CCL2,CCL21,XCL2,CXCL2,CCL18,MMP1
Allograft Rejection Signaling	6,39E00	1,26E-01		HLA-DOA,GZMB,HLA-DMA,HLA-DRA,HLA-DQA1,FCER1G,CD86,HLA-F,HLA-DQA2,HLA-DPB1,HLA-DPA1
OX40 Signaling Pathway	6,28E00	1,24E-01		HLA-DOA,CD3E,HLA-DMA,HLA-DRA,HLA-DQA1,FCER1G,HLA-F,HLA-DQA2,CD3D,HLA-DPB1,HLA-DPA1
Type I Diabetes Mellitus Signaling	6,16E00	1,08E-01		HLA-DOA,CD3E,GZMB,HLA-DMA,NGFR,HLA-DRA,HLA-DQA1,FCER1G,CD86,HLA-F,CD3D,CPE
Graft-versus-Host Disease Signaling	5,65E00	1,63E-01		HLA-DOA,GZMB,HLA-DMA,HLA-DRA,HLA-DQA1,FCER1G,CD86,HLA-F
Autoimmune Thyroid Disease Signaling	5,51E00	1,57E-01		HLA-DOA,GZMB,HLA-DMA,HLA-DRA,HLA-DQA1,FCER1G,CD86,HLA-F
Calcium-induced T Lymphocyte Apoptosis	5,5E00	1,32E-01	-2,449	LCK,HLA-DOA,CD3E,HLA-DMA,HLA-DRA,HLA-DQA1,FCER1G,ATP2A3,CD3D
Nur77 Signaling in T Lymphocytes	5,08E00	1,38E-01		HLA-DOA,CD3E,HLA-DMA,HLA-DRA,HLA-DQA1,FCER1G,CD86,CD3D
Pathogenesis of Multiple Sclerosis	4,94E00	4,44E-01		CXCL10,CXCL11,CCR5,CXCL9
CD28 Signaling in T Helper Cells	4,89E00	8,94E-02	-2,000	LCK,HLA-DOA,CD3E,WAS,HLA-DMA,HLA-DRA,HLA-DQA1,PIK3R5,FCER1G,CD86,CD3D
Hepatic Fibrosis / Hepatic Stellate Cell Activation	4,8E00	6,97E-02		LY96,COL5A3,CCR5,LEP,ACTA2,CCL2,FLT1,PROK1,NGFR,CCL21,LTB,CXCL9,COL17A1,MMP1
Role of NFAT in Regulation of the Immune Response	4,74E00	7,34E-02	-2,121	HLA-DOA,CD3E,HLA-DQA1,PIK3R5,CD3D,GNG7,LCK,HLA-DMA,HLA-DRA,FCER1G,LYN,CD86,FCGR3A/FCGR3B
Altered T Cell and B Cell Signaling in Rheumatoid Arthritis	4,57E00	1,02E-01		HLA-DOA,SLAMF1,HLA-DMA,HLA-DRA,HLA-DQA1,CCL21,FCER1G,LTB,CD86
T Helper Cell Differentiation	4,38E00	1,11E-01		HLA-DOA,HLA-DMA,NGFR,HLA-DRA,HLA-DQA1,FCER1G,CD86,IL12RB2
Cdc42 Signaling	4,28E00	7,1E-02	0,000	HLA-DOA,CD3E,WAS,HLA-DMA,HLA-DRA,HLA-DQA1,FCER1G,HLA-F,HLA-DQA2,CD3D,HLA-DPB1,HLA-DPA1
PKCÎ¸ Signaling in T Lymphocytes	4,18E00	8,2E-02	-2,000	LCK,HLA-DOA,CD3E,HLA-DMA,HLA-DRA,HLA-DQA1,PIK3R5,FCER1G,CD86,CD3D
Atherosclerosis Signaling	4,12E00	8,06E-02		ITGB2,COL5A3,LYZ,SELE,CCL2,PLA2G5,CXCL12,S100A8,TPSAB1/TPSB2,MMP1
Dendritic Cell Maturation	4,04E00	6,7E-02		COL5A3,HLA-DOA,LEP,HLA-DMA,NGFR,HLA-DRA,HLA-DQA1,PIK3R5,FCER1G,LTB,CD86,FCGR3A/FCGR3B
iCOS-iCOSL Signaling in T Helper Cells	3,72E00	7,96E-02		LCK,HLA-DOA,CD3E,HLA-DMA,HLA-DRA,HLA-DQA1,PIK3R5,FCER1G,CD3D
Leukocyte Extravasation Signaling	3,51E00	5,88E-02	-2,530	ITGB2,NCF1,EDIL3,ARHGAP9,ACTA2,WAS,CXCL12,PIK3R5,THY1,BMX,NCF4,MMP1
B Cell Development	3,5E00	1,47E-01		HLA-DOA,HLA-DMA,HLA-DRA,HLA-DQA1,CD86
CTLA4 Signaling in Cytotoxic T Lymphocytes	3,01E00	7,95E-02		LCK,CD3E,PIK3R5,FCER1G,CD86,CD8A,CD3D
Hematopoiesis from Pluripotent Stem Cells	2,68E00	9,8E-02		EPO,CD3E,FCER1G,CD8A,CD3D
T Cell Receptor Signaling	2,63E00	6,86E-02		LCK,CD3E,PIK3R5,BMX,CD8A,ELK1,CD3D
Cytotoxic T Lymphocyte-mediated Apoptosis of Target Cells	2,62E00	1,25E-01	0,000	CD3E,GZMB,FCER1G,CD3D
fMLP Signaling in Neutrophils	2,34E00	6,09E-02	-2,449	NCF1,NOX4,WAS,PIK3R5,ELK1,GNG7,FPR1
Communication between Innate and Adaptive Immune Cells	2,22E00	6,52E-02		CXCL10,HLA-DRA,FCER1G,CD86,HLA-F,CD8A
Production of Nitric Oxide and Reactive Oxygen Species in Macrophages	2,2E00	4,84E-02	-1,890	NCF1,LYZ,MPO,NGFR,PIK3R5,PPP1R14A,S100A8,NCF4,SPI1
IL-8 Signaling	2,19E00	4,81E-02	-2,333	PLD4,ITGB2,NOX4,MPO,FLT1,PROK1,PIK3R5,DEFA1 (includes others),GNG7
Clathrin-mediated Endocytosis Signaling	2,17E00	4,79E-02		UBD,ITGB2,LYZ,FGF10,ACTA2,PROK1,PIK3R5,S100A8,FGF13
Systemic Lupus Erythematosus Signaling	2,15E00	4,46E-02		BDKRB2,LCK,CD3E,PIK3R5,FCER1G,LYN,CD86,HLA-F,CD3D,FCGR3A/FCGR3B
LXR/RXR Activation	2,09E00	5,47E-02	1,134	LYZ,LY96,C3,CCL2,NGFR,VTN,S100A8
Tec Kinase Signaling	2,08E00	4,97E-02	-1,890	LCK,ACTA2,WAS,PIK3R5,FCER1G,LYN,BMX,GNG7
FcÎ³ Receptor-mediated Phagocytosis in Macrophages and Monocytes	2,07E00	6,06E-02	-1,633	PLD4,NCF1,ACTA2,WAS,LYN,FCGR3A/FCGR3B
Glucocorticoid Receptor Signaling	2,06E00	4,12E-02		SELE,CCL13,CCL2,CD3E,POU2F2,SLPI,PIK3R5,NRIP1,ELK1,CD3D,MMP1
IL-17 Signaling	2,04E00	6,94E-02		CXCL10,CXCL11,CCL2,PIK3R5,ELK1
MSP-RON Signaling Pathway	2,02E00	8,51E-02		ITGB2,CCL2,ACTA2,PIK3R5
CCR5 Signaling in Macrophages	1,99E00	6,76E-02		CCR5,CD3E,FCER1G,CD3D,GNG7
NF-ÎºB Signaling	1,9E00	4,62E-02	-1,414	LCK,NTRK2,FLT1,NGFR,PIK3R5,FCER1G,GH1,TNFRSF11A
IL-4 Signaling	1,89E00	6,41E-02		HLA-DOA,HLA-DMA,HLA-DRA,HLA-DQA1,PIK3R5
Reelin Signaling in Neurons	1,87E00	6,33E-02		ITGB2,LCK,ARHGEF4,PIK3R5,LYN
Phospholipase C Signaling	1,87E00	4,05E-02	-0,816	PLD4,LCK,ARHGEF4,CD3E,PLA2G5,FCER1G,LYN,PPP1R14A,CD3D,GNG7
Primary Immunodeficiency Signaling	1,86E00	7,69E-02		LCK,CD3E,CD8A,CD3D
Nitric Oxide Signaling in the Cardiovascular System	1,82E00	5,36E-02	-0,816	BDKRB2,FLT1,PROK1,PIK3R5,ATP2A3,ADRB3
Crosstalk between Dendritic Cells and Natural Killer Cells	1,65E00	5,56E-02		ACTA2,HLA-DRA,LTB,CD86,HLA-F
MIF-mediated Glucocorticoid Regulation	1,62E00	8,57E-02		LY96,PLA2G5,CD74
SAPK/JNK Signaling	1,56E00	5,26E-02	-2,236	LCK,PIK3R5,FCER1G,ELK1,GNG7
Prostanoid Biosynthesis	1,55E00	1,33E-01		HPGDS,PTGDS
Complement System	1,53E00	7,89E-02		ITGB2,C3,C1QB
Caveolar-mediated Endocytosis Signaling	1,37E00	5,41E-02		ITGB2,ACTA2,ITGA9,CD48
NF-ÎºB Activation by Viruses	1,37E00	5,41E-02		ITGB2,LCK,CCR5,PIK3R5
STAT3 Pathway	1,37E00	5,41E-02		NTRK2,FLT1,NGFR,TNFRSF11A
MIF Regulation of Innate Immunity	1,36E00	6,82E-02		LY96,PLA2G5,CD74
Chemokine Signaling	1,35E00	5,33E-02	-2,000	CCR5,CCL13,CCL2,CXCL12
Role of Hypercytokinemia/hyperchemokinemia in the Pathogenesis of Influenza	1,34E00	6,67E-02		CXCL10,CCR5,CCL2
Role of Macrophages, Fibroblasts and Endothelial Cells in Rheumatoid Arthritis	1,33E00	3,29E-02		SELE,CCL2,DKK3,PROK1,NGFR,CXCL12,PIK3R5,LTB,FCGR3A/FCGR3B,MMP1
TREM1 Signaling	1,33E00	5,26E-02	-2,000	MPO,CCL2,CD86,NLRC4
Neuroprotective Role of THOP1 in Alzheimer's Disease	1,32E00	6,52E-02		NTS,SERPINA3,HLA-F

## Sheet: woPE3_canonical_pathways
Ingenuity Canonical Pathways	-log(p-value)	Ratio	z-score	Molecules
Granulocyte Adhesion and Diapedesis	7,3E00	6,7E-02		CXCL10,CXCL11,PPBP,PF4,XCL2,CCL21,IL1F10,CCL18,CXCL2,CXCL9,CCL4L1/CCL4L2,MMP1
Agranulocyte Adhesion and Diapedesis	7,01E00	6,32E-02		CXCL10,CXCL11,PPBP,PF4,XCL2,CCL21,IL1F10,CCL18,CXCL2,CXCL9,CCL4L1/CCL4L2,MMP1
Pathogenesis of Multiple Sclerosis	6,19E00	4,44E-01		CXCL10,CXCL11,CCR5,CXCL9
Antigen Presentation Pathway	3,55E00	1,08E-01		HLA-DOA,HLA-DRA,HLA-DQA1,HLA-DPB1
Calcium-induced T Lymphocyte Apoptosis	3,52E00	7,35E-02	-2,000	LCK,HLA-DOA,HLA-DRA,HLA-DQA1,CD3D
Atherosclerosis Signaling	3,14E00	4,84E-02		LYZ,PLA2G2F,S100A8,IL1F10,TPSAB1/TPSB2,MMP1
Graft-versus-Host Disease Signaling	3,08E00	8,16E-02		HLA-DOA,HLA-DRA,HLA-DQA1,IL1F10
LXR/RXR Activation	3,07E00	4,69E-02	0,816	TTR,LYZ,SAA1,S100A8,IL1F10,NOS2
Altered T Cell and B Cell Signaling in Rheumatoid Arthritis	3,01E00	5,68E-02		HLA-DOA,HLA-DRA,HLA-DQA1,CCL21,IL1F10
OX40 Signaling Pathway	2,99E00	5,62E-02		HLA-DOA,HLA-DRA,HLA-DQA1,CD3D,HLA-DPB1
Nur77 Signaling in T Lymphocytes	2,81E00	6,9E-02		HLA-DOA,HLA-DRA,HLA-DQA1,CD3D
Type I Diabetes Mellitus Signaling	2,56E00	4,5E-02		HLA-DOA,HLA-DRA,HLA-DQA1,NOS2,CD3D
iCOS-iCOSL Signaling in T Helper Cells	2,53E00	4,42E-02		LCK,HLA-DOA,HLA-DRA,HLA-DQA1,CD3D
B Cell Development	2,51E00	8,82E-02		HLA-DOA,HLA-DRA,HLA-DQA1
Acute Phase Response Signaling	2,43E00	3,51E-02	-0,447	HAMP,TTR,APCS,SAA1,SERPINA3,IL1F10
PKCÎ¸ Signaling in T Lymphocytes	2,39E00	4,1E-02		LCK,HLA-DOA,HLA-DRA,HLA-DQA1,CD3D
CD28 Signaling in T Helper Cells	2,37E00	4,07E-02		LCK,HLA-DOA,HLA-DRA,HLA-DQA1,CD3D
Role of NFAT in Regulation of the Immune Response	2,36E00	3,39E-02		LCK,HLA-DOA,HLA-DRA,HLA-DQA1,CD3D,FCGR3A/FCGR3B
Dendritic Cell Maturation	2,34E00	3,35E-02		HLA-DOA,LEP,HLA-DRA,HLA-DQA1,IL1F10,FCGR3A/FCGR3B
Clathrin-mediated Endocytosis Signaling	2,24E00	3,19E-02		UBD,LYZ,FGF10,FGF12,TFRC,S100A8
Allograft Rejection Signaling	2,17E00	4,6E-02		HLA-DOA,HLA-DRA,HLA-DQA1,HLA-DPB1
Bladder Cancer Signaling	2,17E00	4,6E-02		FGF10,FGF12,ERBB2,MMP1
Role of Hypercytokinemia/hyperchemokinemia in the Pathogenesis of Influenza	2,17E00	6,67E-02		CXCL10,CCR5,IL1F10
Communication between Innate and Adaptive Immune Cells	2,09E00	4,35E-02		CXCL10,HLA-DRA,IL1F10,CD8A
Autoimmune Thyroid Disease Signaling	2,02E00	5,88E-02		HLA-DOA,HLA-DRA,HLA-DQA1
Primary Immunodeficiency Signaling	1,99E00	5,77E-02		LCK,CD8A,CD3D
Cdc42 Signaling	1,81E00	2,96E-02		HLA-DOA,HLA-DRA,HLA-DQA1,CD3D,HLA-DPB1
IL-17A Signaling in Gastric Cells	1,71E00	0.08		CXCL10,CXCL11
IL-17 Signaling	1,62E00	4,17E-02		CXCL10,CXCL11,NOS2
T Helper Cell Differentiation	1,62E00	4,17E-02		HLA-DOA,HLA-DRA,HLA-DQA1
GABA Receptor Signaling	1,6E00	4,11E-02		UBD,GABRB3,KCNH2
IL-4 Signaling	1,53E00	3,85E-02		HLA-DOA,HLA-DRA,HLA-DQA1
Hepatic Fibrosis / Hepatic Stellate Cell Activation	1,52E00	2,49E-02		CCR5,LEP,CCL21,CXCL9,MMP1
VDR/RXR Activation	1,51E00	3,8E-02		CXCL10,CAMP,IGFBP1
IL-17A Signaling in Fibroblasts	1,44E00	5,71E-02		LCN2,MMP1
ErbB Signaling	1,42E00	3,49E-02		BTC,ERBB2,AREG
CTLA4 Signaling in Cytotoxic T Lymphocytes	1,39E00	3,41E-02		LCK,CD8A,CD3D
Melatonin Degradation III	1,37E00	0.2		MPO
Neuregulin Signaling	1,34E00	3,23E-02		BTC,ERBB2,AREG
Inhibition of Matrix Metalloproteases	1,33E00	0.05		TIMP4,MMP1
Thyroid Cancer Signaling	1,31E00	4,88E-02		CXCL10,NTF4
