# Supplementary material for: Gene expression profiling of pre-eclamptic placentae by RNA sequencing
Source: Sci Rep. 2015 Sep 21;5:14107. doi: 10.1038/srep14107 (PMC4585671; doi:10.1038/srep14107)
Supplement: Supplementary Table S7 [file srep14107-s5.xls]

## Sheet: AllPools
Categories	Diseases or Functions Annotation	p-Value	Molecules	# Molecules
Cell-To-Cell Signaling and Interaction	activation of cells	3,98E-22	APCS,AREG,BPI,C3,CAMP,CCL13,CCL18,CCL21,CCR5,CD2,CD300LF,CD3D,CD3E,CD48,CD8A,CTSG,CX3CR1,CXCL10,CXCL9,DRD4,ELANE,ERBB2,FCGR3A/FCGR3B,FFAR2,FGG,GH1,GNLY,GZMA,GZMB,HLA-DMA,HLA-DOA,HLA-DPA1,HLA-DPB1,HLA-DQA1,HLA-DRA,HSD11B1,INHBA,KLRC1,LCK,LEP,LTB,LTF,MMP1,MPO,NTS,P2RY12,PENK,PF4,RETN,RNASE2,S100A12,S100A8,SAMSN1,SLAMF1,SLPI,TAC3,TBC1D10C,TNFRSF11A,TPSAB1/TPSB2	59
Cell-To-Cell Signaling and Interaction, Hematological System Development and Function	activation of blood cells	8,18E-22	APCS,BPI,C3,CAMP,CCL13,CCL21,CCR5,CD2,CD300LF,CD3D,CD3E,CD48,CD8A,CTSG,CX3CR1,CXCL10,CXCL9,ELANE,ERBB2,FCGR3A/FCGR3B,FGG,GH1,GNLY,GZMA,HLA-DMA,HLA-DOA,HLA-DPA1,HLA-DPB1,HLA-DQA1,HLA-DRA,HSD11B1,INHBA,KLRC1,LCK,LEP,LTB,LTF,MMP1,MPO,P2RY12,PENK,PF4,RETN,RNASE2,S100A12,S100A8,SAMSN1,SLAMF1,SLPI,TBC1D10C,TPSAB1/TPSB2	51
Cell-To-Cell Signaling and Interaction, Hematological System Development and Function, Immune Cell Trafficking, Inflammatory Response	activation of leukocytes	8,26E-21	APCS,BPI,C3,CAMP,CCL13,CCL21,CCR5,CD2,CD300LF,CD3D,CD3E,CD48,CD8A,CTSG,CX3CR1,CXCL10,CXCL9,ELANE,ERBB2,FCGR3A/FCGR3B,FGG,GH1,GNLY,GZMA,HLA-DMA,HLA-DOA,HLA-DPA1,HLA-DPB1,HLA-DQA1,HLA-DRA,HSD11B1,INHBA,KLRC1,LCK,LEP,LTB,LTF,MPO,PENK,PF4,RNASE2,S100A12,S100A8,SAMSN1,SLAMF1,SLPI,TBC1D10C,TPSAB1/TPSB2	48
Connective Tissue Disorders, Inflammatory Disease, Skeletal and Muscular Disorders	Rheumatic Disease	1,36E-19	ADORA3,APCS,AREG,BMX,BPI,C3,CAMP,CCL13,CCL18,CCL21,CCR5,CD3D,COMP,CTSG,CXCL10,CXCL9,CYTL1,DEFA1 (includes others),DEFA4,ELANE,ERBB2,FCGR3A/FCGR3B,FGF10,FGG,FLT1,GABRB3,GH1,GNLY,GZMA,GZMB,HLA-DMA,HLA-DOA,HLA-DPA1,HLA-DPB1,HLA-DQA1,HLA-DQA2,HLA-DRA,IL1R2,LEP,LTB,LTF,LYZ,MMP1,MPO,NTRK2,PGLYRP1,RETN,RNASE2,RXFP1,S100A12,S100A8,SCN11A,SLAMF7,TBC1D10C,TNFRSF11A,TPSAB1/TPSB2	56
Immunological Disease	systemic autoimmune syndrome	1,92E-19	APCS,AREG,BPI,C3,CAMP,CCL13,CCL18,CCL21,CCR5,CD3D,CD3E,COMP,CTSG,CTSW,CX3CR1,CXCL10,CXCL9,CYTL1,DEFA1 (includes others),DEFA4,ELANE,FCGR3A/FCGR3B,FGF10,GABRB3,GH1,GNLY,GZMA,GZMB,HLA-DMA,HLA-DOA,HLA-DPA1,HLA-DPB1,HLA-DQA1,HLA-DQA2,HLA-DRA,HSD11B1,IL1R2,LCK,LTB,LTF,LY86,LYZ,MMP1,MPO,NTRK2,PGLYRP1,PLD4,RNASE2,RNASE6,S100A12,S100A8,SIRPB1,SLAMF7,TBC1D10C,TNFRSF11A	55
Inflammatory Disease	chronic inflammatory disorder	8,04E-17	AREG,BPI,C3,CAMP,CCL13,CCL18,CCL21,CCR5,CD3D,COMP,CTSG,CXCL10,CXCL9,CYP1A1,DEFA1 (includes others),DRD4,ELANE,FCGR3A/FCGR3B,FGF10,GABRB3,GH1,GNLY,GZMA,GZMB,HLA-DMA,HLA-DOA,HLA-DPA1,HLA-DPB1,HLA-DQA1,HLA-DQA2,HLA-DRA,HPGDS,HSD11B1,IL1R2,LTB,LTF,LYZ,MMP1,MPO,MUC1,NCF1C,NTRK2,PGLYRP1,S100A12,S100A8,SLPI,SNX20,TNFRSF11A,WDR78	49
Cellular Movement	chemotaxis of cells	2,60E-16	ADORA3,C3,CAMP,CCL13,CCL18,CCL21,CCR5,CTSG,CX3CR1,CXCL10,CXCL11,CXCL9,DEFA1 (includes others),DEFB1,ELANE,ERBB2,FGF10,FGFBP1,FLT1,GH1,GNLY,INHBA,LCK,LEP,MUC1,PENK,PF4,PPBP,RNASE2,RXFP1,S100A12,S100A8,SERPINA3,SLPI,TPSAB1/TPSB2,XCL2	36
Connective Tissue Disorders, Inflammatory Disease, Skeletal and Muscular Disorders	arthritis	5,72E-16	ADORA3,AREG,BMX,C3,CCL13,CCL18,CCL21,CCR5,CD3D,COMP,CTSG,CXCL10,CXCL9,CYTL1,DEFA1 (includes others),ELANE,ERBB2,FCGR3A/FCGR3B,FGF10,FGG,FLT1,GABRB3,GH1,GNLY,GZMA,GZMB,HLA-DMA,HLA-DOA,HLA-DPA1,HLA-DPB1,HLA-DQA1,HLA-DQA2,HLA-DRA,IL1R2,LEP,LTB,LTF,LYZ,MMP1,MPO,NTRK2,PGLYRP1,RETN,S100A12,S100A8,SCN11A,TNFRSF11A,TPSAB1/TPSB2	48
Dermatological Diseases and Conditions, Immunological Disease, Inflammatory Disease	lichen planus	2,96E-15	CCL13,CCL18,CCL21,CD52,COMP,CXCL9,HBB,HLA-DPA1,HLA-DPB1,HLA-DRA,IGFBP6,KRT15,KRT6A,LTB,MUCL1,RPS17	16
Cellular Movement, Hematological System Development and Function, Immune Cell Trafficking, Inflammatory Response	chemotaxis of leukocytes	9,61E-15	ADORA3,C3,CAMP,CCL13,CCL18,CCL21,CCR5,CTSG,CX3CR1,CXCL10,CXCL11,CXCL9,DEFA1 (includes others),DEFB1,ELANE,ERBB2,FLT1,GNLY,INHBA,PENK,PF4,PPBP,RNASE2,S100A12,S100A8,SERPINA3,SLPI,TPSAB1/TPSB2	28
Cellular Movement, Hematological System Development and Function, Immune Cell Trafficking	cell movement of leukocytes	1,40E-14	ADORA3,APCS,C3,CAMP,CCL13,CCL18,CCL21,CCR5,CD2,CD3E,CD48,CD8A,CTSG,CX3CR1,CXCL10,CXCL11,CXCL9,DEFA1 (includes others),DEFB1,EDIL3,ELANE,ERBB2,FCGR3A/FCGR3B,FLT1,GNLY,INHBA,LCK,LEP,LTB,LTF,MPO,PENK,PF4,PGLYRP1,PPBP,RETN,RNASE2,S100A12,S100A8,SERPINA3,SLPI,TPSAB1/TPSB2	42
Cellular Movement, Immune Cell Trafficking	leukocyte migration	1,76E-14	ADORA3,APCS,C3,CAMP,CCL13,CCL18,CCL21,CCR5,CD2,CD3E,CD48,CD8A,CTSG,CX3CR1,CXCL10,CXCL11,CXCL9,CYP1A1,DEFA1 (includes others),DEFB1,EDIL3,ELANE,ERBB2,FCGR3A/FCGR3B,FLT1,GNLY,INHBA,LCK,LEP,LTB,LTF,LYZ,MMP1,MPO,PENK,PF4,PGLYRP1,PPBP,RETN,RNASE2,S100A12,S100A8,SERPINA3,SLPI,TPSAB1/TPSB2	45
Cellular Movement, Hematological System Development and Function, Immune Cell Trafficking, Inflammatory Response	chemotaxis of phagocytes	2,98E-14	ADORA3,C3,CAMP,CCL21,CCR5,CTSG,CX3CR1,CXCL10,CXCL9,DEFA1 (includes others),DEFB1,ELANE,ERBB2,FLT1,GNLY,INHBA,PENK,PF4,PPBP,RNASE2,S100A12,S100A8,SERPINA3,SLPI,TPSAB1/TPSB2	25
Cellular Movement	migration of cells	3,32E-14	ADORA3,APCS,AREG,ARHGEF4,ARMS2,BMX,C3,CAMP,CCL13,CCL18,CCL21,CCR5,CD2,CD3E,CD48,CD8A,CGB (includes others),COMP,CTSG,CX3CR1,CXCL10,CXCL11,CXCL9,CYP1A1,DEFA1 (includes others),DEFB1,EDIL3,ELANE,ERBB2,FCGR3A/FCGR3B,FGF10,FLT1,GH1,GNLY,GZMB,IGFBP6,INHBA,LAMB3,LCK,LEP,LTB,LTF,LYZ,MMP1,MPO,MUC1,MUC4,NTRK2,NTS,P2RY12,PENK,PF4,PGLYRP1,PMCH,PPBP,PROK1,RETN,RGS18,RNASE2,RXFP1,S100A12,S100A8,SASH1,SERPINA3…	68
Infectious Disease	Bacterial Infection	3,45E-14	APCS,BPI,C3,CAMP,CCL13,CCL18,CCR5,CTSG,CXCL10,CXCL9,DEFA1 (includes others),DEFA4,ELANE,FCGR3A/FCGR3B,GABRB3,GZMA,GZMM,HLA-DMA,IGJ,LTB,LTF,LY86,LYZ,MPO,RETN,RNASE2,SLAMF1,SLPI,UBD	29
Cell-To-Cell Signaling and Interaction, Cellular Growth and Proliferation	stimulation of cells	7,73E-14	BTNL9,C3,CAMP,CCL13,CCL18,CCL21,CD2,CD3E,CD52,CD8A,CTSG,CXCL10,CXCL11,GH1,INHBA,KLRC1,LCK,LEP,LTF,MPO,MUC1,NTRK2,NTS,PF4,PPBP,SLAMF1	26
Cell-To-Cell Signaling and Interaction, Hematological System Development and Function	binding of leukocytes	9,73E-14	BPI,C3,CAMP,CCL21,CCR5,CD2,CD3E,CD48,CTSG,CXCL10,CXCL11,CXCL9,ELANE,FCGR3A/FCGR3B,HLA-DMA,LCK,LTF,MPO,PENK,PF4	20
Cell Death and Survival	killing of bacteria	1,58E-13	BPI,CAMP,CTSG,CXCL10,DEFA1 (includes others),DEFB1,ELANE,GNLY,LEP,LTF,LYZ,MPO,SLAMF1,SLPI	14
Connective Tissue Disorders, Immunological Disease, Inflammatory Disease, Skeletal and Muscular Disorders	rheumatoid arthritis	1,60E-13	AREG,CCL13,CCL18,CCL21,CCR5,CD3D,COMP,CTSG,CXCL10,CXCL9,DEFA1 (includes others),ELANE,FCGR3A/FCGR3B,FGF10,GABRB3,GH1,GNLY,GZMA,GZMB,HLA-DMA,HLA-DOA,HLA-DPA1,HLA-DPB1,HLA-DQA1,HLA-DQA2,HLA-DRA,IL1R2,LTB,LTF,LYZ,MMP1,MPO,NTRK2,PGLYRP1,S100A12,S100A8,TNFRSF11A	37
Cellular Movement, Hematological System Development and Function, Immune Cell Trafficking, Inflammatory Response	chemotaxis of myeloid cells	2,31E-13	C3,CAMP,CCL13,CCL21,CCR5,CTSG,CX3CR1,CXCL10,CXCL9,DEFA1 (includes others),DEFB1,ELANE,ERBB2,FLT1,GNLY,INHBA,PENK,PF4,PPBP,S100A12,S100A8,SERPINA3,SLPI,TPSAB1/TPSB2	24
Inflammatory Response	inflammatory response	2,76E-13	ADORA3,APCS,BPI,C3,CAMP,CCL13,CCL18,CCL21,CCR5,CTSG,CX3CR1,CXCL10,CXCL11,CXCL9,DEFA1 (includes others),DEFB1,ELANE,ERBB2,FGG,FLT1,GNLY,HPGDS,INHBA,LEP,LTF,LYZ,MMP1,MPO,MUC1,NTS,PENK,PF4,PGLYRP1,PPBP,RNASE2,S100A12,S100A8,SERPINA3,SLPI,TPSAB1/TPSB2	40
Cell Death and Survival	cytolysis	3,97E-13	BPI,C3,C8G,CAMP,CD177,CD48,CD8A,CX3CR1,DEFA1 (includes others),ERBB2,FCGR3A/FCGR3B,GNLY,GZMA,GZMB,GZMM,HBB,KRT6A,LCK,LYZ,MUC1,P2RY12,PF4,SLAMF7	23
Cell-To-Cell Signaling and Interaction	binding of blood cells	5,41E-13	BPI,C3,CAMP,CCL21,CCR5,CD2,CD3E,CD48,CTSG,CXCL10,CXCL11,CXCL9,ELANE,FCGR3A/FCGR3B,HLA-DMA,LCK,LTF,MPO,P2RY12,PENK,PF4	21
Cellular Movement	cell movement	6,13E-13	ADORA3,AGR2,APCS,AREG,ARHGEF4,ARMS2,BMX,C3,CAMP,CCL13,CCL18,CCL21,CCR5,CD2,CD3E,CD48,CD8A,CGB (includes others),COMP,CTSG,CX3CR1,CXCL10,CXCL11,CXCL9,CYP1A1,DEFA1 (includes others),DEFB1,EDIL3,ELANE,ERBB2,FCGR3A/FCGR3B,FGF10,FGFBP1,FLT1,GH1,GNLY,GZMB,IGFBP6,INHBA,LAMB3,LCK,LEP,LTB,LTF,LYZ,MMP1,MPO,MUC1,MUC4,NTRK2,NTS,P2RY12,PENK,PF4,PGLYRP1,PMCH,PPBP,PROK1,RETN,RGS18,RNASE2,RXFP1,S100A12,S100A8,SA…	70
Cellular Movement, Hematological System Development and Function, Immune Cell Trafficking	cell movement of mononuclear leukocytes	1,54E-12	C3,CAMP,CCL13,CCL18,CCL21,CCR5,CD2,CD3E,CD48,CD8A,CTSG,CX3CR1,CXCL10,CXCL11,CXCL9,DEFA1 (includes others),DEFB1,ERBB2,FLT1,GNLY,INHBA,LCK,LEP,LTB,PENK,PF4,RETN,S100A12,SERPINA3	29
Cellular Movement, Hematological System Development and Function, Immune Cell Trafficking	cell movement of myeloid cells	2,24E-12	C3,CAMP,CCL13,CCL21,CCR5,CD2,CD48,CTSG,CX3CR1,CXCL10,CXCL11,CXCL9,DEFA1 (includes others),DEFB1,EDIL3,ELANE,ERBB2,FLT1,GNLY,INHBA,LEP,LTB,LTF,PENK,PF4,PPBP,RETN,S100A12,S100A8,SERPINA3,SLPI,TPSAB1/TPSB2	32
Cell-To-Cell Signaling and Interaction, Hematological System Development and Function, Immune Cell Trafficking, Inflammatory Response	activation of phagocytes	3,15E-12	APCS,BPI,C3,CAMP,CCL13,CCL21,CD300LF,CD48,CX3CR1,CXCL10,ELANE,ERBB2,FGG,GH1,GNLY,GZMA,HSD11B1,INHBA,LEP,LTB,LTF,MPO,PF4,RNASE2,S100A12,SLPI	26
Cell-To-Cell Signaling and Interaction, Hematological System Development and Function, Immune Cell Trafficking, Inflammatory Response	activation of myeloid cells	4,25E-12	APCS,BPI,C3,CAMP,CCL13,CCL21,CD300LF,CD48,CX3CR1,CXCL10,CXCL9,ELANE,ERBB2,FGG,GH1,GZMA,HSD11B1,INHBA,LEP,LTF,MPO,PF4,S100A12,S100A8,SLPI	25
Cellular Movement, Hematological System Development and Function, Immune Cell Trafficking, Inflammatory Response	chemotaxis of mononuclear leukocytes	5,29E-12	CAMP,CCL13,CCL18,CCL21,CCR5,CTSG,CXCL10,CXCL11,CXCL9,DEFA1 (includes others),DEFB1,FLT1,GNLY,INHBA,PENK,PF4,S100A12,SERPINA3	18
Cell-To-Cell Signaling and Interaction	binding of cells	6,40E-12	AREG,BPI,C3,CAMP,CCL21,CCR5,CD177,CD2,CD3E,CD48,CTSG,CXCL10,CXCL11,CXCL9,DEFA1 (includes others),ELANE,ERBB2,FCGR3A/FCGR3B,GZMB,HLA-DMA,IL1R2,INHBA,ITLN1,LCK,LEP,LTF,MPO,P2RY12,PENK,PF4	30
Cell-To-Cell Signaling and Interaction, Tissue Development	adhesion of blood cells	1,08E-11	APCS,BPI,C3,CAMP,CCL21,CCR5,CD2,CD48,CTSG,CX3CR1,CXCL10,CXCL11,CXCL9,ELANE,FCGR3A/FCGR3B,FGG,FLT1,GH1,GZMB,LCK,LTF,MPO,P2RY12,PF4,PPBP,S100A8	26
Cellular Movement, Hematological System Development and Function, Immune Cell Trafficking, Inflammatory Response	cell movement of phagocytes	1,56E-11	ADORA3,C3,CAMP,CCL21,CCR5,CTSG,CX3CR1,CXCL10,CXCL11,CXCL9,DEFA1 (includes others),DEFB1,EDIL3,ELANE,ERBB2,FLT1,GNLY,INHBA,LEP,LTB,MPO,PENK,PF4,PPBP,RETN,RNASE2,S100A12,S100A8,SERPINA3,SLPI,TPSAB1/TPSB2	31
Infectious Disease	tuberculosis	1,70E-11	BPI,CAMP,CCR5,CTSG,CXCL9,DEFA1 (includes others),DEFA4,ELANE,GABRB3,LTF,MPO,RETN,RNASE2	13
Cell Death and Survival, Organismal Survival	survival of Bacillus anthracis	2,22E-11	CAMP,CXCL10,CXCL11,CXCL9,DEFA1 (includes others),LYZ	6
Cell Death and Survival	killing of cells	2,35E-11	BPI,CAMP,CCR5,CD48,CTSG,CXCL10,DEFA1 (includes others),DEFB1,ELANE,GNLY,GZMB,KLRC1,LEP,LTF,LYZ,MPO,SLAMF1,SLAMF7,SLPI	19
Cell-To-Cell Signaling and Interaction, Cellular Growth and Proliferation, Hematological System Development and Function	stimulation of leukocytes	3,61E-11	C3,CAMP,CCL13,CD2,CD3E,CD52,CTSG,CXCL10,CXCL11,KLRC1,LEP,MPO,MUC1,NTS,PF4,PPBP,SLAMF1	17
Cell-To-Cell Signaling and Interaction, Cellular Movement, Hematological System Development and Function, Immune Cell Trafficking	recruitment of granulocytes	5,56E-11	ADORA3,C3,CAMP,CD8A,CTSG,CX3CR1,CXCL10,CXCL9,CYP1A1,EDIL3,ELANE,FCGR3A/FCGR3B,LEP,LTF,LYZ,MMP1,SLPI,TPSAB1/TPSB2	18
Cell-To-Cell Signaling and Interaction, Cellular Movement, Hematological System Development and Function, Immune Cell Trafficking	recruitment of leukocytes	7,15E-11	ADORA3,C3,CAMP,CCL21,CCR5,CD8A,CTSG,CX3CR1,CXCL10,CXCL11,CXCL9,CYP1A1,EDIL3,ELANE,FCGR3A/FCGR3B,FLT1,LEP,LTF,LYZ,MMP1,SLPI,TPSAB1/TPSB2	22
Cell-To-Cell Signaling and Interaction, Cellular Movement, Immune Cell Trafficking	attraction of leukocytes	9,08E-11	C3,CAMP,CCL18,CCL21,CCR5,CXCL10,CXCL11,CXCL9,DEFA1 (includes others),PF4,PPBP	11
Cellular Movement, Hematological System Development and Function, Immune Cell Trafficking, Inflammatory Response	chemotaxis of antigen presenting cells	1,41E-10	ADORA3,CAMP,CCL21,CCR5,CTSG,CX3CR1,CXCL10,CXCL9,DEFA1 (includes others),DEFB1,ERBB2,FLT1,GNLY,PF4,RNASE2	15
Infectious Disease, Respiratory Disease	severe acute respiratory syndrome	1,77E-10	BPI,CAMP,CD3E,DEFA1 (includes others),DEFA4,FCGR3A/FCGR3B,LCK,LTF,MNDA,PGLYRP1,RNASE2,S100A12,SLPI	13
Cell-To-Cell Signaling and Interaction, Hematological System Development and Function, Immune Cell Trafficking, Inflammatory Response	activation of mononuclear leukocytes	2,05E-10	APCS,C3,CCL13,CD2,CD3D,CD3E,CD48,CD8A,CTSG,CXCL10,ELANE,ERBB2,FCGR3A/FCGR3B,GH1,GZMA,HLA-DPA1,HLA-DPB1,HLA-DRA,KLRC1,LCK,LEP,LTF,S100A12,SAMSN1,SLAMF1,TBC1D10C,TPSAB1/TPSB2	27
Cell-To-Cell Signaling and Interaction, Hematological System Development and Function, Immune Cell Trafficking, Tissue Development	adhesion of immune cells	2,38E-10	BPI,C3,CAMP,CCL21,CCR5,CD2,CD48,CTSG,CX3CR1,CXCL10,CXCL11,CXCL9,ELANE,FCGR3A/FCGR3B,FGG,FLT1,GH1,LCK,LTF,MPO,PF4,PPBP,S100A8	23
Cell-To-Cell Signaling and Interaction, Cellular Movement	attraction of cells	2,71E-10	C3,CAMP,CCL18,CCL21,CCR5,CXCL10,CXCL11,CXCL9,DEFA1 (includes others),FGF10,PF4,PPBP	12
Cellular Movement, Hematological System Development and Function, Immune Cell Trafficking, Inflammatory Response	chemotaxis of monocytes	7,49E-10	CAMP,CTSG,CXCL10,CXCL9,DEFB1,FLT1,GNLY,INHBA,PENK,PF4,S100A12,SERPINA3	12
Inflammatory Response	inflammation of organ	8,02E-10	ADORA3,AGR2,APCS,AREG,BMX,C3,CA4,CAMP,CCL13,CCL18,CCL21,CCR5,CD2,CD300LF,CD8A,CX3CR1,CXCL10,CXCL9,DEFA1 (includes others),DEFB1,FCGR3A/FCGR3B,FLT1,GZMB,HBB,HLA-DMA,HLA-DQA1,HLA-DRA,HPGDS,HSD11B1,KRT15,KRT6A,LCK,LEP,LTB,MMP1,MPO,MUC1,MUCL1,P2RY12,PF4,PGLYRP1,S100A8,SLPI	43
Cellular Movement, Hematological System Development and Function, Immune Cell Trafficking	cell movement of granulocytes	8,26E-10	C3,CAMP,CCL13,CCL21,CD2,CD48,CTSG,CXCL10,CXCL11,CXCL9,DEFB1,EDIL3,ELANE,ERBB2,LEP,LTF,PENK,PF4,PPBP,S100A12,S100A8,SLPI,TPSAB1/TPSB2	23
Connective Tissue Disorders, Immunological Disease, Inflammatory Disease, Skeletal and Muscular Disorders	systemic lupus erythematosus	9,16E-10	APCS,BPI,CAMP,CTSG,CXCL9,DEFA4,ELANE,FCGR3A/FCGR3B,HLA-DRA,LTF,MPO,RNASE2,SLAMF7,TBC1D10C	14
Dermatological Diseases and Conditions, Inflammatory Disease, Inflammatory Response	Dermatitis	9,22E-10	AREG,BMX,C3,CAMP,CCL13,CCL18,CCL21,CD2,CD300LF,CXCL9,DEFA1 (includes others),DEFB1,GZMB,HBB,HLA-DQA1,HLA-DRA,KRT15,KRT6A,LTB,MMP1,MUCL1,PGLYRP1,S100A8,SLPI	24
Cellular Movement, Hematological System Development and Function, Immune Cell Trafficking	migration of mononuclear leukocytes	1,54E-09	C3,CAMP,CCL18,CCL21,CCR5,CD2,CD3E,CD48,CD8A,CTSG,CX3CR1,CXCL10,CXCL11,CXCL9,DEFA1 (includes others),DEFB1,ERBB2,FLT1,GNLY,LCK,LEP,LTB	22
Cell-To-Cell Signaling and Interaction, Cellular Movement, Hematological System Development and Function, Immune Cell Trafficking, Inflammatory Response	chemoattraction of leukocytes	1,74E-09	C3,CAMP,CCL18,CCL21,CXCL10,CXCL9,DEFA1 (includes others),PF4,PPBP	9
Cellular Development, Cellular Growth and Proliferation, Hematological System Development and Function	proliferation of immune cells	1,76E-09	BTNL9,C3,CAMP,CCL21,CCR5,CD2,CD3E,CD48,CD8A,CXCL10,ELANE,ERBB2,FCGR3A/FCGR3B,FGF10,GH1,HLA-DMA,HLA-DPA1,HLA-DPB1,HLA-DQA1,HPGDS,INHBA,LCK,LEP,LTF,LY86,MNDA,PENK,PF4,SAMSN1,SLAMF1,SLAMF7,SLPI,TBC1D10C,TNFRSF11A	34
Cellular Movement, Hematological System Development and Function, Immune Cell Trafficking, Inflammatory Response	chemotaxis of granulocytes	1,84E-09	C3,CAMP,CCL13,CCL21,CTSG,CXCL10,CXCL9,DEFB1,ELANE,PENK,PF4,PPBP,S100A12,S100A8,SLPI,TPSAB1/TPSB2	16
Cellular Movement, Hematological System Development and Function, Immune Cell Trafficking	Lymphocyte migration	1,91E-09	C3,CAMP,CCL18,CCL21,CCR5,CD2,CD3E,CD48,CD8A,CTSG,CX3CR1,CXCL10,CXCL11,CXCL9,DEFA1 (includes others),DEFB1,ERBB2,GNLY,LCK,LEP,LTB	21
Cellular Movement, Hematological System Development and Function, Immune Cell Trafficking	infiltration of leukocytes	1,96E-09	APCS,C3,CCL18,CCL21,CCR5,CD2,CD48,CTSG,CXCL10,CXCL9,EDIL3,ELANE,ERBB2,FLT1,LEP,LTB,LTF,MPO,PF4,PGLYRP1,PPBP,RETN,S100A8	23
Cell-To-Cell Signaling and Interaction, Cellular Movement, Hematological System Development and Function, Immune Cell Trafficking, Inflammatory Response	recruitment of neutrophils	2,65E-09	ADORA3,CAMP,CD8A,CTSG,CX3CR1,CXCL10,CYP1A1,EDIL3,ELANE,FCGR3A/FCGR3B,LEP,LTF,LYZ,MMP1,SLPI	15
Free Radical Scavenging	synthesis of reactive oxygen species	2,90E-09	ADORA3,APCS,C3,CAMP,CCL13,CCR5,CD52,CTSG,CXCL9,CYP1A1,ELANE,FCGR3A/FCGR3B,GZMA,GZMB,GZMK,GZMM,HBB,HK2,LCK,LEP,LTF,MMP1,MPO,MUC1,NCF1C,RETN,S100A8,SERPINA3	28
Dermatological Diseases and Conditions	psoriasis	3,03E-09	ADAMDEC1,C3,CAMP,CD2,CXCL10,CXCL11,CXCL9,CYP1A1,DEFA1 (includes others),DIO2,FCGR3A/FCGR3B,FGF10,FGFBP1,FLT1,GZMB,HBB,KRT15,KRT6A,LTF,MMP1,MT1L,MUCL1,S100A12,S100A8,SLAMF7,SLPI,SPRR2G	27
Cell-To-Cell Signaling and Interaction, Cellular Movement	chemoattraction of cells	3,03E-09	C3,CAMP,CCL18,CCL21,CXCL10,CXCL9,DEFA1 (includes others),FGF10,PF4,PPBP	10
Cell Death and Survival	cell death	3,18E-09	ACSM5,ADORA3,AGR2,APCS,AREG,ARNT2,BMX,BPI,C3,C8G,CA4,CAMP,CCL13,CCL21,CCR5,CD177,CD2,CD3E,CD48,CD8A,CGB (includes others),COMP,CTSG,CX3CR1,CXCL10,CXCL11,CXCL9,DEFA1 (includes others),DEFB1,DYNC1I1,EDIL3,ELANE,ERBB2,EYS,FBXO2,FCGR3A/FCGR3B,FGF10,FLT1,FSTL3,GABRB3,GH1,GNLY,GZMA,GZMB,GZMK,GZMM,HBB,HK2,HLA-DMA,HORMAD1,HPGDS,IGFBP6,INHBA,KLRC1,KRT6A,LCK,LEP,LHB,LTB,LTF,LY86,LYZ,MAGEA4,MMP1,MNDA,MPO,MU…	86
Cell-To-Cell Signaling and Interaction, Hematological System Development and Function, Immune Cell Trafficking, Inflammatory Response	activation of antigen presenting cells	3,81E-09	APCS,BPI,C3,CAMP,CCL21,CX3CR1,CXCL10,ERBB2,FGG,GNLY,HLA-DMA,HLA-DOA,HLA-DQA1,INHBA,LEP,LTB,LTF,MPO,RNASE2,SLPI	20
Immunological Disease	hypersensitive reaction	3,98E-09	C3,CAMP,CCL13,CCL18,CCL21,CCR5,CD2,CD300LF,CXCL10,CXCL9,DEFA1 (includes others),DEFB1,GZMB,HBB,HLA-DMA,HLA-DQA1,HLA-DRA,HPGDS,KRT15,KRT6A,LTB,MUCL1,S100A8	23
Cellular Movement, Hematological System Development and Function, Immune Cell Trafficking	cell movement of antigen presenting cells	4,25E-09	ADORA3,C3,CAMP,CCL21,CCR5,CTSG,CX3CR1,CXCL10,CXCL11,CXCL9,DEFA1 (includes others),DEFB1,ERBB2,FLT1,GNLY,LEP,LTB,MPO,PF4,RETN,RNASE2	21
Cell-To-Cell Signaling and Interaction, Cellular Movement, Immune Cell Trafficking	attraction of mononuclear leukocytes	4,25E-09	CCL18,CCL21,CCR5,CXCL10,CXCL11,CXCL9,DEFA1 (includes others),PF4	8
Cellular Movement, Hematological System Development and Function, Immune Cell Trafficking	cell movement of lymphocytes	5,33E-09	C3,CAMP,CCL13,CCL18,CCL21,CCR5,CD2,CD3E,CD48,CD8A,CTSG,CX3CR1,CXCL10,CXCL11,CXCL9,DEFA1 (includes others),DEFB1,ERBB2,GNLY,LCK,LEP,LTB	22
Cell-To-Cell Signaling and Interaction, Hematological System Development and Function	binding of mononuclear leukocytes	5,76E-09	BPI,CCL21,CCR5,CD2,CD3E,CXCL10,CXCL11,CXCL9,FCGR3A/FCGR3B,HLA-DMA,LCK,PENK	12
Endocrine System Disorders, Gastrointestinal Disease, Immunological Disease, Metabolic Disease	insulin-dependent diabetes mellitus	6,65E-09	CCR5,CD3D,CD3E,CTSW,CX3CR1,CXCL10,CYTL1,GZMA,HLA-DMA,HLA-DOA,HLA-DPA1,HLA-DPB1,HLA-DQA1,HLA-DQA2,HLA-DRA,HSD11B1,IL1R2,LCK,LY86,LYZ,PLD4,RNASE6,SIRPB1	23
Cellular Movement, Hematological System Development and Function, Immune Cell Trafficking, Inflammatory Response	cell movement of monocytes	7,52E-09	CAMP,CTSG,CX3CR1,CXCL10,CXCL9,DEFB1,FLT1,GNLY,INHBA,PENK,PF4,RETN,S100A12,SERPINA3	14
Cell-To-Cell Signaling and Interaction, Hematological System Development and Function, Immune Cell Trafficking, Inflammatory Response	activation of lymphocytes	8,27E-09	APCS,C3,CCL13,CD2,CD3D,CD3E,CD48,CD8A,CTSG,CXCL10,ELANE,ERBB2,FCGR3A/FCGR3B,GZMA,HLA-DPA1,HLA-DPB1,HLA-DRA,KLRC1,LCK,LEP,LTF,SAMSN1,SLAMF1,TBC1D10C	24
Cell Signaling, Molecular Transport, Vitamin and Mineral Metabolism	mobilization of Ca2+	9,74E-09	BMX,C3,CAMP,CCL18,CCL21,CCR5,CD2,CD3E,CD8A,CX3CR1,CXCL10,CXCL11,CXCL9,DEFA1 (includes others),DIO2,FCGR3A/FCGR3B,FFAR2,LCK,NTS,TAC3,XCL2	21
Cell-To-Cell Signaling and Interaction, Cellular Movement, Hematological System Development and Function, Immune Cell Trafficking	attraction of T lymphocytes	9,96E-09	CCL18,CCL21,CCR5,CXCL10,CXCL11,CXCL9,DEFA1 (includes others)	7
Cellular Movement, Hematological System Development and Function, Immune Cell Trafficking, Inflammatory Response	chemotaxis of neutrophils	1,11E-08	C3,CAMP,CCL21,CTSG,CXCL10,DEFB1,ELANE,PENK,PF4,PPBP,S100A12,S100A8,SLPI,TPSAB1/TPSB2	14
Cellular Movement, Hematological System Development and Function, Immune Cell Trafficking, Inflammatory Response	chemotaxis of macrophages	1,19E-08	CAMP,CCL21,CCR5,CTSG,CX3CR1,CXCL10,CXCL9,DEFA1 (includes others),ERBB2,FLT1,PF4	11
Immunological Disease	immediate hypersensitivity	1,29E-08	C3,CAMP,CCL13,CCL18,CCL21,CD2,CD300LF,CXCL9,DEFA1 (includes others),DEFB1,GZMB,HBB,HLA-DQA1,HLA-DRA,HPGDS,KRT15,KRT6A,MUCL1,S100A8	19
Dermatological Diseases and Conditions, Immunological Disease, Inflammatory Disease, Inflammatory Response	atopic dermatitis	1,39E-08	C3,CAMP,CCL13,CCL18,CCL21,CD2,CXCL9,DEFA1 (includes others),DEFB1,GZMB,HBB,HLA-DQA1,HLA-DRA,KRT15,KRT6A,MUCL1,S100A8	17
Free Radical Scavenging	production of reactive oxygen species	1,41E-08	APCS,C3,CAMP,CCL13,CCR5,CD52,CTSG,CXCL9,CYP1A1,FCGR3A/FCGR3B,GZMA,GZMB,GZMK,GZMM,HBB,HK2,LEP,LTF,MMP1,NCF1C,RETN,S100A8,SERPINA3	23
Organismal Injury and Abnormalities, Reproductive System Disease	endometriosis	1,55E-08	CCL18,CCL21,CXCL10,CXCL9,ERBB2,FSTL3,GZMA,HOXB5,IL1R2,INHBA,LEP,LHB,LTF,MMP1,MT1M,MUC1,NTRK2,PENK,S100A8,SLPI,XCL2	21
Antimicrobial Response, Inflammatory Response	antibacterial response	1,57E-08	BPI,CAMP,DEFA1 (includes others),DEFA4,DEFB1,ELANE,IGJ,LTF,LYZ,PGLYRP1,S100A12,S100A8	12
Cell-To-Cell Signaling and Interaction, Cellular Movement, Hematological System Development and Function, Immune Cell Trafficking, Inflammatory Response	recruitment of phagocytes	3,17E-08	ADORA3,CAMP,CCR5,CD8A,CTSG,CX3CR1,CXCL10,CYP1A1,EDIL3,ELANE,FCGR3A/FCGR3B,LEP,LTF,LYZ,MMP1,SLPI	16
Cell-To-Cell Signaling and Interaction, Cellular Movement, Immune Cell Trafficking	attraction of phagocytes	3,21E-08	C3,CAMP,CCL21,CXCL10,CXCL11,CXCL9,PF4,PPBP	8
Endocrine System Disorders, Gastrointestinal Disease, Metabolic Disease	diabetes mellitus	3,45E-08	BPI,C3,CA4,CCR5,CD3D,CD3E,CD52,CTSW,CX3CR1,CXCL10,CYTL1,DRD4,GABRB3,GZMA,HBB,HK2,HLA-DMA,HLA-DOA,HLA-DPA1,HLA-DPB1,HLA-DQA1,HLA-DQA2,HLA-DRA,HSD11B1,IL1R2,ITLN1,LCK,LEP,LY86,LYZ,P2RY12,PLD4,RETN,RNASE6,SERPINA3,SIRPB1,TNFRSF11A	37
Immunological Disease	allergy	3,53E-08	C3,CAMP,CCL13,CCL18,CCL21,CD2,CD300LF,CXCL9,DEFA1 (includes others),DEFB1,GZMB,HBB,HLA-DPB1,HLA-DQA1,HLA-DRA,HPGDS,KRT15,KRT6A,LEP,MUCL1,S100A8	21
Cellular Development, Cellular Growth and Proliferation, Hematological System Development and Function	proliferation of lymphocytes	3,72E-08	BTNL9,C3,CAMP,CCL21,CCR5,CD2,CD3E,CD48,CD8A,FCGR3A/FCGR3B,FGF10,GH1,HLA-DMA,HLA-DPA1,HLA-DPB1,HLA-DQA1,HPGDS,INHBA,LCK,LEP,LTF,LY86,MNDA,PENK,SAMSN1,SLAMF1,SLAMF7,SLPI,TBC1D10C,TNFRSF11A	30
Carbohydrate Metabolism	neutralization of polysaccharide	4,39E-08	APCS,BPI,CAMP,PF4	4
Cellular Function and Maintenance, Molecular Transport	flux of inorganic cation	4,63E-08	C3,CAMP,CCL18,CCL21,CCR5,CD2,CD3E,CD8A,CXCL10,DEFA1 (includes others),DEFB1,FCGR3A/FCGR3B,GH1,LEP,MMP1,NTS,PENK,PMCH,PPBP	19
Infectious Disease	Viral Infection	5,17E-08	APCS,AREG,BPI,C3,CAMP,CCL13,CCL21,CCR5,CD3E,CD48,CD8A,CTSW,CXCL10,CXCL11,CXCL9,CYP1A1,CYSRT1,DEFA1 (includes others),DEFA4,DEFB1,ELANE,FAM183A,FCGR3A/FCGR3B,GABRB3,GH1,GZMA,HBZ,HLA-DOA,IGJ,ITLN1,LCK,LPPR4,LTF,MAP1LC3C,MNDA,NTRK2,PF4,PGLYRP1,PPBP,PVRL4,RETN,RNASE2,S100A12,S100A8,SAMSN1,SLAMF1,SLPI,SRSF2,TPSAB1/TPSB2	49
Gastrointestinal Disease, Inflammatory Disease	Inflammatory Bowel Disease	5,30E-08	BPI,CAMP,CCL18,CXCL10,DRD4,GABRB3,GH1,HLA-DQA1,HLA-DQA2,HPGDS,HSD11B1,MUC1,S100A8,SLPI,SNX20,WDR78	16
Cellular Growth and Proliferation	proliferation of cells	7,93E-08	ADORA3,AGR2,AREG,ARMS2,ARNT2,BMX,BPI,BTNL9,C3,CAMP,CCL13,CCL18,CCL21,CCR5,CD2,CD3E,CD48,CD8A,CGB (includes others),COMP,CTSG,CX3CR1,CXCL10,CXCL11,CXCL9,CYP1A1,CYP7B1,DEFA1 (includes others),DEFB1,ELANE,ERBB2,FBXO2,FCGR3A/FCGR3B,FGF10,FGFBP1,FGL1,FLT1,FSTL3,GH1,GNLY,GZMB,GZMK,HK2,HLA-DMA,HLA-DPA1,HLA-DPB1,HLA-DQA1,HOXB5,HPGDS,HSD11B1,IGFBP6,INHBA,LCK,LEP,LRRC4,LRRN1,LTB,LTF,LY86,LYZ,MAGEA4,MMP1,MN…	87
Cell Death and Survival	cell death of immune cells	8,53E-08	ADORA3,C3,CAMP,CCL21,CCR5,CD2,CD3E,CD8A,CXCL10,ELANE,ERBB2,FCGR3A/FCGR3B,GH1,GZMA,GZMB,INHBA,LCK,LEP,LTF,LYZ,MPO,PF4,PPBP,SERPINA3,SLPI,TNFRSF11A,TPSAB1/TPSB2,UBD	28
Cell Signaling, Cellular Function and Maintenance, Molecular Transport, Vitamin and Mineral Metabolism	flux of Ca2+	9,34E-08	C3,CAMP,CCL18,CCL21,CCR5,CD2,CD3E,CD8A,CXCL10,DEFA1 (includes others),DEFB1,FCGR3A/FCGR3B,GH1,LEP,MMP1,NTS,PENK,PPBP	18
Cell-mediated Immune Response, Cellular Movement, Hematological System Development and Function, Immune Cell Trafficking, Inflammatory Response	chemotaxis of T lymphocytes	1,07E-07	CAMP,CCL18,CCL21,CCR5,CXCL10,CXCL11,CXCL9,DEFA1 (includes others),DEFB1,GNLY	10
Cell-To-Cell Signaling and Interaction, Cellular Growth and Proliferation, Hematological System Development and Function	stimulation of lymphocytes	1,24E-07	C3,CD2,CD3E,CD52,CTSG,CXCL10,CXCL11,KLRC1,LEP,MUC1,SLAMF1	11
Respiratory Disease	chronic obstructive pulmonary disease	1,41E-07	ADORA3,CA4,CCR5,CD8A,CTSG,CXCL11,ELANE,GABRB3,GZMB,LTF,LYZ,MMP1	12
Cellular Function and Maintenance	cellular homeostasis	1,55E-07	BPI,C3,CAMP,CCL13,CCL18,CCL21,CCR5,CD2,CD3D,CD3E,CD52,CD8A,CTSG,CXCL10,DEFA1 (includes others),DEFB1,FCGR3A/FCGR3B,FFAR2,FLT1,GH1,GNLY,GZMA,GZMB,GZMK,GZMM,HLA-DMA,HLA-DOA,HLA-DQA1,HSD11B1,INHBA,LCK,LEP,LTB,MMP1,MUC1,NTS,PENK,PF4,PMCH,PPBP,PROK1,RETN,S100A8,SERPINA3,TBC1D10C,TNFRSF11A,UBD	47
Dermatological Diseases and Conditions, Infectious Disease	tuberculoid leprosy	1,58E-07	CCL13,CTSG,GZMM,SLAMF1,SLPI,UBD	6
Cellular Movement, Hematological System Development and Function, Immune Cell Trafficking, Inflammatory Response	chemotaxis of lymphocytes	1,91E-07	CAMP,CCL13,CCL18,CCL21,CCR5,CXCL10,CXCL11,CXCL9,DEFA1 (includes others),DEFB1,GNLY	11
Cell-To-Cell Signaling and Interaction, Cellular Movement, Hematological System Development and Function, Immune Cell Trafficking, Inflammatory Response	chemoattraction of mononuclear leukocytes	2,01E-07	CCL18,CCL21,CXCL10,CXCL9,DEFA1 (includes others),PF4	6
Cellular Movement, Hematological System Development and Function, Immune Cell Trafficking, Inflammatory Response	cell movement of macrophages	2,18E-07	C3,CAMP,CCL21,CCR5,CTSG,CX3CR1,CXCL10,CXCL9,DEFA1 (includes others),DEFB1,ERBB2,FLT1,LEP,LTB,PF4,RETN	16
Organismal Injury and Abnormalities	Fibrosis	2,68E-07	ADORA3,APCS,C3,CCR5,COMP,CXCL9,ELANE,FGF10,FLT1,FSTL3,HBB,HLA-DRA,IL1R2,INHBA,LCK,LEP,MMP1,MPO,P2RY12,PF4,RXFP1,SRSF2,UBD	23
Cell-To-Cell Signaling and Interaction, Tissue Development	adhesion of epithelial cells	2,90E-07	ARMS2,C3,CD2,CD8A,CTSG,ELANE,FGG,LCK,MUC1,SLPI	10
Dermatological Diseases and Conditions	plaque psoriasis	2,90E-07	CD2,CXCL10,CXCL11,CXCL9,FGF10,KRT15,KRT6A,S100A12,S100A8,SLPI	10
Cell Signaling, Molecular Transport, Vitamin and Mineral Metabolism	quantity of Ca2+	2,99E-07	C3,CCL13,CCL21,CCR5,CD2,CD3E,CD8A,CX3CR1,CXCL10,CXCL11,CXCL9,FCGR3A/FCGR3B,GH1,LCK,LEP,LYZ,NTS,PMCH,PPBP,S100A8,TNFRSF11A,TPSAB1/TPSB2	22
Metabolic Disease	glucose metabolism disorder	3,22E-07	BPI,C3,CA4,CCR5,CD3D,CD3E,CD52,CTSW,CX3CR1,CXCL10,CYTL1,DRD4,FGL1,GABRB3,GH1,GZMA,HBB,HK2,HLA-DMA,HLA-DOA,HLA-DPA1,HLA-DPB1,HLA-DQA1,HLA-DQA2,HLA-DRA,HSD11B1,IL1R2,ITLN1,LCK,LEP,LY86,LYZ,NTS,P2RY12,PLD4,RETN,RNASE6,SERPINA3,SIRPB1,TNFRSF11A	40
Cell-To-Cell Signaling and Interaction	intercellular communication	3,89E-07	CCL13,CCL18,CCL21,CGB (includes others),CXCL10,CXCL11,CXCL9,FGF10,FGFBP1,INHBA,LHB,LTB,TNFRSF11A	13
Cell-mediated Immune Response, Cellular Movement, Hematological System Development and Function, Immune Cell Trafficking	T cell migration	3,96E-07	C3,CAMP,CCL18,CCL21,CCR5,CTSG,CXCL10,CXCL11,CXCL9,DEFA1 (includes others),DEFB1,ERBB2,GNLY,LCK,LTB	15
Hematological System Development and Function, Tissue Morphology	quantity of leukocytes	3,99E-07	ADORA3,AGR2,C3,CAMP,CCL21,CCR5,CD3D,CD3E,CD48,CD8A,CX3CR1,CXCL10,CYP1A1,ERBB2,FLT1,GNLY,HBB,HLA-DMA,HLA-DQA1,HSD11B1,IGJ,INHBA,LCK,LEP,LTB,MPO,MUC1,PGLYRP1,PROK1,S100A8,SAMSN1,TNFRSF11A	32
Cellular Growth and Proliferation, Organismal Development	growth of bacteria	4,27E-07	AREG,BPI,CAMP,DEFB1,ELANE,FGF10,GNLY,LEP,LTF,LYZ,PPBP	11
Cell-To-Cell Signaling and Interaction, Hematological System Development and Function, Immune Cell Trafficking, Tissue Development	binding of granulocytes	4,54E-07	BPI,C3,CTSG,CXCL10,ELANE,FCGR3A/FCGR3B,LTF,MPO	8
Cell-mediated Immune Response, Cellular Movement, Hematological System Development and Function, Immune Cell Trafficking	cell movement of T lymphocytes	4,61E-07	C3,CAMP,CCL18,CCL21,CCR5,CTSG,CXCL10,CXCL11,CXCL9,DEFA1 (includes others),DEFB1,ERBB2,GNLY,LTB	14
Cardiovascular Disease	vascular disease	4,93E-07	ADORA3,APCS,ARMS2,C3,CA4,CCL18,CCR5,CD52,CORO2A,CX3CR1,CXCL10,CYP1A1,DRD4,ELANE,FCGR3A/FCGR3B,FGG,FLT1,GABRB3,GH1,GZMB,HBB,LEP,MMP1,MPO,OMD,P2RY12,PF4,RETN,RNASE2,S100A12,S100A8,SAMSN1,TNFRSF11A	33
Molecular Transport	quantity of metal	5,07E-07	C3,CCL13,CCL21,CCR5,CD2,CD3E,CD8A,CX3CR1,CXCL10,CXCL11,CXCL9,FCGR3A/FCGR3B,GH1,HBB,LCK,LEP,LTF,LYZ,NTS,PMCH,PPBP,S100A8,TNFRSF11A,TPSAB1/TPSB2	24
Tissue Development	aggregation of cells	5,42E-07	APCS,C3,CD2,CTSG,CXCL10,CXCL9,FGG,HBB,LCK,LEP,LTF,LYZ,MMP1,MPO,MUC1,MUC4,P2RY12,RNASE2	18
Cellular Movement, Hematological System Development and Function, Hypersensitivity Response, Immune Cell Trafficking	cell movement of eosinophils	5,70E-07	C3,CAMP,CCL13,CCL21,CD2,CD48,CXCL10,CXCL11,CXCL9,LTF	10
Cell Death and Survival	necrosis	5,71E-07	ACSM5,ADORA3,AGR2,AREG,BMX,BPI,C3,CA4,CAMP,CCL21,CCR5,CD2,CD3E,CD48,CD8A,CGB (includes others),COMP,CTSG,CXCL10,CXCL11,CXCL9,DEFA1 (includes others),DEFB1,DYNC1I1,EDIL3,ELANE,ERBB2,EYS,FCGR3A/FCGR3B,FLT1,FSTL3,GABRB3,GH1,GNLY,GZMA,GZMB,GZMK,GZMM,HK2,HLA-DMA,IGFBP6,INHBA,LCK,LEP,LTB,LTF,LYZ,MMP1,MPO,MUC1,MUC4,NTRK2,NTS,PENK,PF4,PGLYRP1,PPBP,RETN,RNASE2,S100A8,SERPINA3,SLPI,SRSF2,TNFRSF11A,TPSAB1/T…	66
Cellular Movement, Hematological System Development and Function, Immune Cell Trafficking	infiltration by mononuclear leukocytes	6,37E-07	C3,CCL18,CCL21,CCR5,CTSG,CXCL10,CXCL9,ERBB2,FLT1,LTB,PF4,RETN	12
Cell-To-Cell Signaling and Interaction, Cellular Movement, Immune Cell Trafficking	attraction of dendritic cells	6,54E-07	CAMP,CCL21,CXCL10,CXCL11,CXCL9	5
Cellular Movement, Hematological System Development and Function, Immune Cell Trafficking, Inflammatory Response, Nervous System Development and Function	chemotaxis of microglia	6,54E-07	CCL21,CX3CR1,CXCL10,CXCL9,ERBB2	5
Cellular Growth and Proliferation, Organismal Development	growth of Candida albicans	6,54E-07	AREG,CAMP,FGF10,LYZ,PPBP	5
Cell Death and Survival	cell death of phagocytes	6,55E-07	ADORA3,CAMP,CCL21,CCR5,GH1,LEP,LTF,LYZ,MPO,PF4,SERPINA3,SLPI,TNFRSF11A,TPSAB1/TPSB2	14
Cell-To-Cell Signaling and Interaction, Cellular Movement, Hematological System Development and Function, Immune Cell Trafficking, Inflammatory Response	chemoattraction of myeloid cells	7,17E-07	C3,CAMP,CXCL10,CXCL9,PF4,PPBP	6
Cell-To-Cell Signaling and Interaction, Hematological System Development and Function, Immune Cell Trafficking, Inflammatory Response	activation of T lymphocytes	7,42E-07	C3,CCL13,CD2,CD3D,CD3E,CD48,CD8A,CTSG,CXCL10,ERBB2,GZMA,HLA-DPA1,HLA-DPB1,HLA-DRA,KLRC1,LCK,SLAMF1,TBC1D10C	18
Hematological System Development and Function, Tissue Morphology	quantity of mononuclear leukocytes	7,93E-07	C3,CAMP,CCL21,CCR5,CD3D,CD3E,CD48,CD8A,CX3CR1,CXCL10,CYP1A1,ERBB2,FLT1,GNLY,HLA-DMA,HLA-DQA1,IGJ,INHBA,LCK,LEP,LTB,MPO,MUC1,PGLYRP1,PROK1,SAMSN1,TNFRSF11A	27
Infectious Disease	infection of mammalia	8,24E-07	APCS,C3,CAMP,CCR5,CD8A,CX3CR1,CXCL10,ELANE,GZMA,HLA-DMA,IGJ,LTB,MPO,SLAMF1,SLPI,TPSAB1/TPSB2,UBD	17
Hematological System Development and Function, Tissue Morphology	quantity of blood cells	8,37E-07	ADORA3,AGR2,C3,CAMP,CCL21,CCR5,CD3D,CD3E,CD48,CD8A,CX3CR1,CXCL10,CYP1A1,ERBB2,FLT1,GNLY,HBB,HBZ,HLA-DMA,HLA-DQA1,HSD11B1,IGJ,INHBA,LCK,LEP,LTB,MPO,MUC1,PF4,PGLYRP1,PROK1,S100A8,SAMSN1,TNFRSF11A	34
Cell-To-Cell Signaling and Interaction, Hematological System Development and Function	binding of lymphocytes	8,38E-07	CCL21,CD2,CD3E,CXCL10,CXCL11,CXCL9,FCGR3A/FCGR3B,HLA-DMA,LCK	9
Cell-To-Cell Signaling and Interaction, Cell-mediated Immune Response, Cellular Movement, Hematological System Development and Function, Immune Cell Trafficking, Inflammatory Response	chemoattraction of T lymphocytes	8,81E-07	CCL18,CCL21,CXCL10,CXCL9,DEFA1 (includes others)	5
Cell-To-Cell Signaling and Interaction, Cellular Movement, Hematological System Development and Function, Immune Cell Trafficking	attraction of Th0 lymphocytes	9,18E-07	CXCL10,CXCL11,CXCL9	3
Cell-To-Cell Signaling and Interaction, Cellular Movement, Immune Cell Trafficking	attraction of plasmacytoid dendritic cells	9,18E-07	CXCL10,CXCL11,CXCL9	3
Cellular Compromise, Inflammatory Response	degranulation of granulocytes	9,19E-07	CD48,DEFA1 (includes others),FCGR3A/FCGR3B,LEP,MPO,PF4,PPBP	7
Organismal Survival	morbidity or mortality	9,57E-07	APCS,BMX,C3,CAMP,CCR5,CTSG,CXCL10,CYP1A1,ELANE,FLT1,IGJ,LEP,LTB,SLPI	14
Cell-To-Cell Signaling and Interaction, Hematological System Development and Function, Inflammatory Response	binding of professional phagocytic cells	1,13E-06	BPI,C3,CAMP,CD2,CD48,CTSG,CXCL10,FCGR3A/FCGR3B,PENK,PF4	10
Cancer, Organismal Injury and Abnormalities, Reproductive System Disease	HER2 negative progesterone receptor negative breast cancer	1,25E-06	AREG,CXCL9,CYP1A1,ERBB2,FLT1,IGFBP6,LCK,MAGEA4,MUC1,MUC4,NTRK2	11
Cellular Movement, Hematological System Development and Function, Immune Cell Trafficking, Inflammatory Response	cell movement of neutrophils	1,42E-06	C3,CAMP,CCL21,CTSG,CXCL10,DEFB1,EDIL3,ELANE,ERBB2,PENK,PF4,PPBP,S100A12,S100A8,SLPI,TPSAB1/TPSB2	16
Cellular Development, Cellular Growth and Proliferation, Hematological System Development and Function	proliferation of T lymphocytes	1,52E-06	BTNL9,C3,CAMP,CCL21,CCR5,CD2,CD3E,CD48,CD8A,FCGR3A/FCGR3B,GH1,HLA-DMA,HLA-DPA1,HLA-DPB1,HLA-DQA1,INHBA,LCK,LEP,LTF,PENK,SAMSN1,SLAMF1,TBC1D10C,TNFRSF11A	24
Organismal Survival	survival of organism	1,76E-06	APCS,AREG,C3,CAMP,CCL21,CCR5,CD2,CD48,CD8A,COMP,CXCL10,CXCL11,CXCL9,DEFA1 (includes others),DIO2,ELANE,ERBB2,FLT1,GZMA,HK2,HLA-DRA,INHBA,LEP,LRRN1,LYZ,SRSF2	26
Cellular Movement, Hematological System Development and Function, Immune Cell Trafficking, Inflammatory Response	cell movement of dendritic cells	2,05E-06	ADORA3,C3,CCL21,CCR5,CXCL10,CXCL11,CXCL9,DEFB1,GNLY,MPO,RNASE2	11
Cellular Movement	cell movement of tumor cell lines	2,35E-06	AGR2,AREG,ARHGEF4,C3,CAMP,CCL13,CCL18,CCL21,CCR5,CGB (includes others),CTSG,CXCL10,CXCL11,CXCL9,ERBB2,FGF10,FLT1,GZMB,IGFBP6,LAMB3,LCK,LEP,MMP1,MUC1,MUC4,NTRK2,RXFP1,S100A8	28
Cell-To-Cell Signaling and Interaction, Cellular Movement, Hematological System Development and Function, Immune Cell Trafficking, Inflammatory Response	chemoattraction of phagocytes	2,35E-06	C3,CAMP,CXCL10,CXCL9,PF4,PPBP	6
Gastrointestinal Disease, Immunological Disease, Ophthalmic Disease	Sjogren's syndrome	2,42E-06	APCS,C3,CCL18,CCL21,CCR5,CXCL10,LEP,MPO,PPBP	9
Inflammatory Response	immune response of cells	2,43E-06	ADORA3,APCS,C3,CAMP,CCL21,CD48,CD8A,CTSG,CXCL10,ELANE,ERBB2,FCGR3A/FCGR3B,LCK,LEP,LTF,MPO,MUC1,PF4,PGLYRP1,PLD4,S100A12,S100A8,SIRPB1	23
Antimicrobial Response, Inflammatory Response	antimicrobial response	2,46E-06	BPI,CAMP,CTSG,DEFA1 (includes others),DEFA4,DEFB1,ELANE,IGJ,LTF,LYZ,MPO,PGLYRP1,S100A12,S100A8	14
Antimicrobial Response, Humoral Immune Response, Inflammatory Response	antifungal response	2,47E-06	CTSG,ELANE,MPO,S100A12,S100A8	5
Cell Death and Survival	killing of E. coli	2,47E-06	CAMP,DEFA1 (includes others),DEFB1,LTF,SLAMF1	5
Cellular Movement	mobilization of cells	2,59E-06	CCL21,CCR5,CX3CR1,CXCL10,DEFA1 (includes others),ELANE,PF4,PROK1	8
Cellular Growth and Proliferation, Organismal Development	proliferation of E. coli	2,73E-06	AREG,CAMP,ELANE,FGF10,LTF,PPBP	6
Cellular Compromise, Inflammatory Response	degranulation of cells	2,84E-06	ADORA3,C3,CAMP,CD48,CX3CR1,DEFA1 (includes others),FCGR3A/FCGR3B,HSD11B1,LEP,MPO,NTS,PF4,PPBP	13
Cell Death and Survival	apoptosis	2,84E-06	ACSM5,ADORA3,APCS,AREG,ARNT2,BMX,BPI,C3,CA4,CAMP,CCL21,CCR5,CD2,CD3E,CD48,CD8A,CGB (includes others),COMP,CTSG,CXCL10,DEFB1,EDIL3,ELANE,ERBB2,FCGR3A/FCGR3B,FGF10,FLT1,FSTL3,GABRB3,GH1,GNLY,GZMA,GZMB,GZMM,HK2,HLA-DMA,HORMAD1,HPGDS,IGFBP6,INHBA,LCK,LEP,LHB,LTB,LTF,LY86,MAGEA4,MMP1,MNDA,MPO,MUC1,MUC4,NTRK2,NTS,PF4,PGLYRP1,RETN,S100A8,SERPINA3,SLAMF1,SLPI,SRSF2,TNFRSF11A,TPSAB1/TPSB2,UBD	65
Gastrointestinal Disease, Inflammatory Disease	gastroenteritis	2,85E-06	AGR2,C3,CAMP,CCL18,CCR5,CXCL10,DRD4,HPGDS,HSD11B1,LTB,MPO,MUC1,S100A8,SLPI	14
Cellular Movement	chemotaxis of tumor cell lines	3,23E-06	C3,CCL13,CCL18,CCL21,CCR5,CTSG,CXCL9,FLT1,LCK,RXFP1	10
Cell Death and Survival	apoptosis of leukocytes	3,24E-06	ADORA3,CAMP,CCL21,CCR5,CD2,CD3E,FCGR3A/FCGR3B,GH1,GZMA,GZMB,LCK,LEP,LTF,MPO,PF4,SERPINA3,SLPI,TNFRSF11A,TPSAB1/TPSB2,UBD	20
Hematological System Development and Function, Immune Cell Trafficking, Inflammatory Response, Tissue Development	accumulation of phagocytes	3,42E-06	APCS,CCL21,CTSG,CX3CR1,CXCL10,EDIL3,ELANE,FCGR3A/FCGR3B,S100A8,SLPI	10
Cell Death and Survival	cell death of myeloid cells	3,60E-06	ADORA3,CAMP,CCR5,ELANE,GH1,LEP,LTF,LYZ,MPO,PF4,SERPINA3,SLPI,TPSAB1/TPSB2	13
Cell-To-Cell Signaling and Interaction, Cellular Movement, Hematological System Development and Function, Immune Cell Trafficking	attraction of Th1 cells	3,65E-06	CXCL10,CXCL11,CXCL9	3
Carbohydrate Metabolism	hydrolysis of polysaccharide	3,65E-06	CTSG,LEP,LYZ	3
Carbohydrate Metabolism, Small Molecule Biochemistry	neutralization of lipopolysaccharide	3,65E-06	APCS,BPI,CAMP	3
Organ Morphology, Reproductive System Development and Function	quantity of atretic ovarian follicle	3,65E-06	FLT1,INHBA,LEP	3
Cancer	metastatic head and neck tumor	3,66E-06	CD48,CST7,ERBB2,FLT1,LCK,LTB,NTRK2	7
Cell-To-Cell Signaling and Interaction	response of mononuclear leukocytes	3,75E-06	CAMP,CCL21,CCR5,CD3E,CD48,CD8A,CXCL11,CXCL9,CYP7B1,GZMB,LTB,PF4,TNFRSF11A	13
Hematological System Development and Function, Tissue Morphology	quantity of lymphocytes	3,86E-06	C3,CAMP,CCL21,CCR5,CD3D,CD3E,CD48,CD8A,CX3CR1,CXCL10,CYP1A1,ERBB2,FLT1,GNLY,HLA-DMA,HLA-DQA1,IGJ,INHBA,LCK,LEP,LTB,MUC1,PGLYRP1,SAMSN1,TNFRSF11A	25
Cellular Function and Maintenance	ion homeostasis of cells	3,86E-06	C3,CAMP,CCL13,CCL18,CCL21,CCR5,CD2,CD3E,CD52,CD8A,CXCL10,DEFA1 (includes others),DEFB1,FCGR3A/FCGR3B,GH1,LEP,MMP1,NTS,PENK,PF4,PMCH,PPBP,PROK1	23
Cell-To-Cell Signaling and Interaction, Cellular Movement, Hematological System Development and Function, Immune Cell Trafficking	recruitment of mononuclear leukocytes	3,91E-06	CAMP,CCL21,CCR5,CD8A,CX3CR1,CXCL10,CXCL11,CXCL9,LEP	9
Cellular Growth and Proliferation, Organismal Development	growth of Bacillus subtilis subsp. spizizenii	4,11E-06	AREG,CAMP,FGF10,PPBP	4
Cellular Movement	migration of bone marrow cell lines	4,11E-06	C3,CXCL10,CXCL11,CXCL9	4
Cell-To-Cell Signaling and Interaction, Cellular Movement, Hematological System Development and Function, Immune Cell Trafficking	recruitment of lymphocytes	4,97E-06	CCL21,CCR5,CD8A,CX3CR1,CXCL10,CXCL11,CXCL9,LEP	8
Cell Death and Survival	apoptosis of phagocytes	5,13E-06	ADORA3,CAMP,CCL21,GH1,LEP,LTF,MPO,PF4,SERPINA3,SLPI,TNFRSF11A,TPSAB1/TPSB2	12
Cell Cycle	mitogenesis	5,30E-06	AREG,CXCL10,ERBB2,FGF10,FGFBP1,FLT1,GH1,INHBA,LEP,NTRK2,PF4	11
Cell Death and Survival	cell survival	6,08E-06	ADORA3,AREG,C3,CAMP,CCL18,CCL21,CD3E,CD48,CD8A,COMP,CXCL10,CXCL11,CXCL9,DEFA1 (includes others),DYNC1I1,ELANE,ERBB2,FCGR3A/FCGR3B,FGF10,FLT1,GNLY,GZMB,HBB,HBZ,HK2,LCK,LEP,LTF,LYZ,MMP1,MUC4,NTRK2,PENK,PF4,PPBP,PPP1R1C,PROK1,RNASE2,S100A8,SLPI	40
Cellular Movement, Hematological System Development and Function, Immune Cell Trafficking, Inflammatory Response	migration of phagocytes	6,87E-06	C3,CAMP,CCL21,CCR5,CTSG,CX3CR1,CXCL10,CXCL11,CXCL9,DEFB1,FLT1,MPO,S100A8,SLPI	14
Cell-To-Cell Signaling and Interaction, Hematological System Development and Function, Tissue Development	interaction of T lymphocytes	7,23E-06	CCL21,CCR5,CD2,CXCL10,CXCL11,CXCL9,HLA-DMA,LCK	8
Cellular Function and Maintenance	function of leukocytes	7,40E-06	ADORA3,C3,CCR5,CD300LF,CD3E,CD8A,CX3CR1,CXCL10,ELANE,FLT1,GZMA,HLA-DMA,IGJ,LEP,LTB,MPO,SAMSN1,SLAMF1,SLPI,TBC1D10C,UBD	21
Cell-To-Cell Signaling and Interaction, Hematological System Development and Function, Tissue Development	binding of T lymphocytes	7,92E-06	CCL21,CD2,CXCL10,CXCL11,CXCL9,HLA-DMA,LCK	7
Gastrointestinal Disease, Inflammatory Disease	enteritis	7,95E-06	AGR2,C3,CCL18,CCR5,CXCL10,DRD4,HPGDS,HSD11B1,LTB,MPO,MUC1,S100A8,SLPI	13
Dermatological Diseases and Conditions	chronic large plaque psoriasis	8,19E-06	CXCL10,CXCL11,CXCL9,S100A12	4
Dermatological Diseases and Conditions	chronic small plaque psoriasis	8,19E-06	CXCL10,CXCL11,CXCL9,S100A12	4
Cellular Growth and Proliferation, Organismal Development	growth of Escherichia coli 25922	8,19E-06	AREG,CAMP,FGF10,LTF	4
Cancer, Organismal Injury and Abnormalities, Reproductive System Disease	HER2 negative hormone receptor negative breast cancer	8,53E-06	AREG,CXCL9,CYP1A1,ERBB2,FLT1,IGFBP6,LCK,MUC1,MUC4,NTRK2	10
Cell-To-Cell Signaling and Interaction, Hematological System Development and Function, Immune Cell Trafficking, Inflammatory Response	activation of macrophages	8,54E-06	APCS,BPI,C3,CAMP,CCL21,CX3CR1,CXCL10,ERBB2,FGG,INHBA,LEP,LTF,MPO	13
Cellular Function and Maintenance	function of blood cells	9,30E-06	ADORA3,C3,CCR5,CD300LF,CD3E,CD8A,CX3CR1,CXCL10,ELANE,FLT1,GZMA,HLA-DMA,IGJ,LEP,LTB,MPO,P2RY12,SAMSN1,SLAMF1,SLPI,TBC1D10C,UBD	22
Cell Death and Survival, Connective Tissue Disorders, Hematological Disease	hemolysis	9,61E-06	C3,C8G,CAMP,CD177,CX3CR1,FCGR3A/FCGR3B,HBB,P2RY12	8
Hematological System Development and Function, Immune Cell Trafficking, Inflammatory Response, Tissue Development	accumulation of neutrophils	1,03E-05	CTSG,CXCL10,EDIL3,ELANE,FCGR3A/FCGR3B,S100A8,SLPI	7
Cardiovascular System Development and Function, Cellular Development, Organismal Development, Tissue Development	endothelial cell development	1,17E-05	BPI,C3,CAMP,COMP,CXCL10,ERBB2,FGF10,FLT1,HOXB5,INHBA,LEP,MMP1,PF4,PROK1,S100A8,SERPINA3	16
Antigen Presentation, Cell-To-Cell Signaling and Interaction, Cell-mediated Immune Response, Cellular Development, Cellular Function and Maintenance, Hematological System Development and Function, Hematopoiesis, Lymphoid Tissue Structure and Development	selection of thymocytes	1,26E-05	CD3D,CD3E,HLA-DMA,HLA-DOA,LCK,TNFRSF11A	6
Cell Death and Survival	cytolysis of blood cells	1,31E-05	C8G,CAMP,CD48,CD8A,DEFA1 (includes others),GZMA,HBB,LCK,SLAMF7	9
Tissue Morphology	quantity of cells	1,36E-05	ADORA3,AGR2,APCS,C3,CAMP,CCL21,CCR5,CD3D,CD3E,CD48,CD8A,CGB (includes others),CX3CR1,CXCL10,CYP1A1,ERBB2,FGF10,FGL1,FLT1,FSTL3,GH1,GNLY,HBB,HBZ,HLA-DMA,HLA-DQA1,HSD11B1,IGFBP6,IGJ,INHBA,LCK,LEP,LHB,LTB,MPO,MUC1,NTRK2,PENK,PF4,PGLYRP1,PROK1,S100A8,SAMSN1,TNFRSF11A	44
Organ Morphology	size of genital organ	1,41E-05	CGB (includes others),FLT1,FSTL3,INHBA,LEP,LHB	6
Hematological System Development and Function, Inflammatory Response, Tissue Morphology	quantity of phagocytes	1,47E-05	AGR2,C3,CAMP,CCL21,CCR5,CX3CR1,CXCL10,CYP1A1,GNLY,HSD11B1,LEP,LTB,MPO,PGLYRP1,PROK1,S100A8,TNFRSF11A	17
Cell Death and Survival	killing of Staphylococcus aureus	1,47E-05	CAMP,DEFA1 (includes others),LTF,MPO	4
Cell Death and Survival	killing of macrophages	1,47E-05	CAMP,CCR5,LEP,SLAMF1	4
Cancer, Endocrine System Disorders	metastatic endocrine gland tumor	1,57E-05	CD48,CST7,FLT1,LCK,LTB,NTRK2	6
Cell Death and Survival	cell death of monocytes	1,61E-05	ADORA3,CAMP,CCR5,GH1,PF4	5
Cell-To-Cell Signaling and Interaction, Cellular Growth and Proliferation, Hematological System Development and Function	stimulation of T lymphocytes	1,75E-05	C3,CD2,CD3E,CD52,KLRC1,LEP,MUC1,SLAMF1	8
Cell Death and Survival	killing of Escherichia coli 25922	1,80E-05	CAMP,DEFB1,LTF	3
Inflammatory Disease, Inflammatory Response, Organismal Injury and Abnormalities, Renal and Urological Disease	nephrotoxic nephritis	1,80E-05	CD8A,FCGR3A/FCGR3B,LEP	3
Cardiovascular Disease	disorder of artery	1,84E-05	ADORA3,APCS,CCL18,CCR5,CORO2A,CX3CR1,CXCL10,CYP1A1,FCGR3A/FCGR3B,FGG,FLT1,GABRB3,GH1,GZMB,HBB,LEP,MMP1,MPO,OMD,P2RY12,PF4,RETN,S100A12,S100A8,SAMSN1	25
Cell-To-Cell Signaling and Interaction, Cellular Growth and Proliferation, Hematological System Development and Function	stimulation of leukocyte cell lines	1,90E-05	BTNL9,CD8A,INHBA,LCK	4
Cell-To-Cell Signaling and Interaction	interaction of cells	1,91E-05	CCL21,CCR5,CD2,CXCL10,CXCL11,CXCL9,ERBB2,HLA-DMA,LCK	9
Organismal Injury and Abnormalities, Respiratory Disease	damage of lung	2,01E-05	C3,CCR5,CTSG,ELANE,GABRB3,HBB,IGJ,MUC1,S100A8,SLPI	10
Inflammatory Response	inflammation of body region	2,24E-05	ADORA3,AGR2,APCS,C3,CA4,CAMP,CCL18,CCL21,CCR5,CD2,CD300LF,CD8A,CX3CR1,CXCL10,FCGR3A/FCGR3B,FLT1,HLA-DMA,HLA-DQA1,HPGDS,HSD11B1,LCK,LEP,LTB,MPO,MUC1,P2RY12,PF4,S100A8,SLPI	29
Molecular Transport	secretion of molecule	2,29E-05	ADORA3,ARNT2,CD8A,CGB (includes others),CTSG,CXCL10,DRD4,ERBB2,FGG,GH1,HSD11B1,INHBA,LEP,LHB,NTRK2,NTS,P2RY12,PROK1,RETN,S100A12,S100A8	21
Dermatological Diseases and Conditions, Infectious Disease	leprosy	2,31E-05	CCL13,CTSG,GZMM,LY86,SLAMF1,SLPI,UBD	7
Cardiovascular Disease	occlusion of artery	2,32E-05	ADORA3,APCS,CCL18,CCR5,CORO2A,CX3CR1,CXCL10,CYP1A1,FCGR3A/FCGR3B,FGG,FLT1,GABRB3,GH1,GZMB,HBB,LEP,MPO,OMD,P2RY12,PF4,S100A8,SAMSN1	22
Hematological System Development and Function, Tissue Development	aggregation of blood cells	2,34E-05	APCS,C3,CTSG,CXCL10,CXCL9,FGG,HBB,LCK,LEP,MMP1,MPO,P2RY12,RNASE2	13
Inflammatory Disease, Respiratory Disease	Asthma	2,40E-05	ADORA3,C3,CCL13,CD8A,CX3CR1,CXCL10,ELANE,FCGR3A/FCGR3B,HLA-DPB1,RETN	10
Cell-To-Cell Signaling and Interaction, Cellular Movement, Hematological System Development and Function, Immune Cell Trafficking, Inflammatory Response	chemoattraction of neutrophils	2,43E-05	CAMP,CXCL10,PF4,PPBP	4
Organismal Injury and Abnormalities, Respiratory Disease	acute lung injury	2,68E-05	C3,CTSG,ELANE,GABRB3,HBB,IGJ,MUC1	7
Cell-To-Cell Signaling and Interaction, Hematological System Development and Function, Immune Cell Trafficking, Inflammatory Response	activation of dendritic cells	2,69E-05	C3,CAMP,GNLY,LEP,LTB,MPO,RNASE2,SLPI	8
Cancer, Organismal Injury and Abnormalities, Reproductive System Disease	Prostate Cancer and Tumors	2,69E-05	ADAMDEC1,AGR2,BMX,C3,CD52,DEFB1,ERBB2,FCGR3A/FCGR3B,FLT1,GABRB3,GZMA,IGJ,KRT15,LTF,LYZ,MMP1,MUC1,MUC4,NTRK2,S100A8,SCN11A,SIRPB1,VSTM2L	23
Cell Morphology	polarization of cells	2,74E-05	CCL21,CCR5,CXCL10,CXCL9,FLT1,KCNE1,LCK,LEP,SAMSN1,SLAMF1	10
Cancer	advanced malignant tumor	2,78E-05	AGR2,CD48,CD52,CST7,CXCL9,ERBB2,FGG,FLT1,FSTL3,HSD11B1,INHBA,ITLN1,LAMB3,LCK,LEP,LTB,LTF,MMP1,MUC1,MUC4,NTRK2,P2RY12,RASSF9,SBSPON,SLC12A8,TNFRSF11A	26
Organ Morphology, Reproductive System Development and Function	size of testis	2,86E-05	CGB (includes others),FSTL3,INHBA,LEP,LHB	5
Cell-mediated Immune Response, Cellular Movement, Hematological System Development and Function, Immune Cell Trafficking	infiltration by T lymphocytes	2,88E-05	C3,CCL18,CCL21,CCR5,CXCL10,ERBB2,LTB	7
Cell Death and Survival, Hematological System Development and Function	survival of red blood cells	3,05E-05	HBB,HBZ,PF4,PPBP	4
Cell-To-Cell Signaling and Interaction, Cellular Movement, Immune Cell Trafficking	attraction of natural killer cells	3,12E-05	CXCL10,CXCL11,CXCL9	3
Tissue Morphology	breakdown of connective tissue	3,12E-05	CTSG,ELANE,SLPI	3
Connective Tissue Disorders, Immunological Disease, Inflammatory Disease, Skeletal and Muscular Disorders	collagen antibody-induced arthritis	3,12E-05	CTSG,ELANE,GZMA	3
Cell Signaling, Nucleic Acid Metabolism, Small Molecule Biochemistry	incorporation of guanosine 5'-O-(3-thiotriphosphate)	3,12E-05	CXCL10,CXCL11,CXCL9	3
Gastrointestinal Disease, Inflammatory Disease, Inflammatory Response	colitis	3,21E-05	AGR2,C3,CCL18,CCR5,CXCL10,HPGDS,HSD11B1,LTB,MPO,MUC1,S100A8,SLPI	12
Cellular Movement, Hematological System Development and Function, Immune Cell Trafficking	migration of granulocytes	3,32E-05	C3,CAMP,CXCL10,CXCL11,CXCL9,LEP,LTF,S100A8,SLPI	9
Cell-To-Cell Signaling and Interaction, Cellular Function and Maintenance, Inflammatory Response	phagocytosis of cells	3,60E-05	APCS,C3,CAMP,CD48,CXCL10,ELANE,FCGR3A/FCGR3B,LEP,MPO,PF4,PGLYRP1,PLD4,SIRPB1	13
Gastrointestinal Disease, Hematological Disease, Immunological Disease, Inflammatory Disease	eosinophilia of esophagus	3,79E-05	CCL18,CPA3,NTRK2,TPSAB1/TPSB2	4
Cellular Growth and Proliferation, Organismal Development	growth of Staphylococcus aureus	3,79E-05	AREG,CAMP,DEFB1,PPBP	4
Cardiovascular System Development and Function, Cellular Development, Cellular Growth and Proliferation, Organismal Development, Tissue Development	proliferation of endothelial cells	3,95E-05	BPI,C3,CAMP,CXCL10,FGF10,FLT1,HOXB5,INHBA,LEP,MMP1,PF4,PROK1,S100A8,SERPINA3	14
Hematological System Development and Function, Tissue Morphology	quantity of CD4+ T-lymphocytes	4,02E-05	CD3D,CD48,CD8A,CXCL10,GNLY,HLA-DMA,HLA-DQA1,LCK,PGLYRP1	9
Cancer, Organismal Injury and Abnormalities, Reproductive System Disease	prostate cancer	4,02E-05	ADAMDEC1,AGR2,BMX,C3,CD52,DEFB1,ERBB2,FCGR3A/FCGR3B,FLT1,GABRB3,GZMA,IGJ,LTF,LYZ,MMP1,MUC1,MUC4,NTRK2,S100A8,SCN11A,SIRPB1,VSTM2L	22
Cell Death and Survival	killing of leukocytes	4,13E-05	CAMP,CCR5,CD48,LEP,SLAMF1,SLAMF7	6
Cancer, Organismal Injury and Abnormalities, Reproductive System Disease	male genital neoplasm	4,26E-05	ADAMDEC1,AGR2,BMX,C3,CD52,CGB (includes others),DEFB1,ERBB2,FCGR3A/FCGR3B,FLT1,GABRB3,GZMA,IGJ,KRT15,LTF,LYZ,MMP1,MUC1,MUC4,NTRK2,S100A8,SCN11A,SIRPB1,VSTM2L	24
Neurological Disease, Skeletal and Muscular Disorders	neuromuscular disease	4,52E-05	ADORA3,C3,CD52,DIO2,DRD4,DYNC1I1,FCGR3A/FCGR3B,FGG,GABRB3,GH1,HLA-DMA,HLA-DQA1,HLA-DQA2,HLA-DRA,ITLN1,LEP,LRRN1,LTF,MT1L,MT1M,NTRK2,PDE6H,PENK,SCN11A,SERPINA3,SRSF2,SYNPR	27
Lipid Metabolism, Molecular Transport, Small Molecule Biochemistry	concentration of lipid	4,58E-05	AADAC,ADORA3,C3,CAMP,CGB (includes others),CYP1A1,DIO2,EDIL3,FFAR2,FGL1,GBP5,GH1,GNLY,HPGDS,HSD11B1,IL1R2,INHBA,LEP,LHB,MPO,NTRK2,NTS,PMCH,PPBP,RETN,S100A12,S100A8	27
Cellular Development	differentiation of cells	4,69E-05	ADORA3,APCS,AREG,BMX,C3,CAMP,CCL21,CCR5,CD2,CD300LF,CD3D,CD3E,CD8A,CGB (includes others),CHRDL1,CTSG,CXCL10,CYTL1,DLK2,ERBB2,FFAR2,FGF10,FLT1,FSTL3,GH1,GNLY,GZMB,HLA-DMA,HLA-DOA,HLA-DQA1,HOXB5,HSD11B1,IGFBP6,INHBA,LAMB3,LCK,LEP,LRRC4,LTF,MEDAG,MMP1,MUC1,NTRK2,P2RY12,PF4,RETN,RNASE2,RORB,RXFP1,S100A8,TNFRSF11A,UBD	52
Tissue Development	growth of epithelial tissue	4,76E-05	AGR2,AREG,BMX,BPI,C3,CAMP,CXCL10,CYP7B1,ERBB2,FGF10,FGL1,FLT1,HOXB5,INHBA,LEP,LTB,LTF,MMP1,NTS,PF4,PROK1,S100A8,SERPINA3	23
Cell-To-Cell Signaling and Interaction, Cellular Movement, Hematological System Development and Function, Immune Cell Trafficking	attraction of memory T lymphocytes	4,96E-05	CXCL10,CXCL11,CXCL9	3
Cell-To-Cell Signaling and Interaction, Tissue Development	detachment of epithelial cells	4,96E-05	CTSG,ELANE,SLPI	3
Cancer	metastatic carcinoma	5,06E-05	CD48,CST7,ERBB2,FGG,FLT1,LCK,LTB,MUC1,NTRK2	9
Cellular Movement, Hematological System Development and Function, Immune Cell Trafficking	cell movement of leukocyte cell lines	5,33E-05	C3,CCL18,CCL21,DEFA1 (includes others),DEFB1,LCK,PPBP	7
Cellular Movement, Hematological System Development and Function, Hypersensitivity Response, Immune Cell Trafficking, Inflammatory Response	chemotaxis of eosinophils	5,37E-05	C3,CAMP,CCL13,CXCL10,CXCL9	5
Cellular Movement, Hematological System Development and Function, Hypersensitivity Response, Immune Cell Trafficking	migration of eosinophils	5,37E-05	C3,CXCL10,CXCL11,CXCL9,LTF	5
Infectious Disease	infection by cytomegalovirus	5,63E-05	C3,CXCL10,CXCL9,FCGR3A/FCGR3B	4
Hereditary Disorder, Respiratory Disease	Cystic Fibrosis	6,03E-05	CTSG,ELANE,GH1,LTF,MPO	5
Metabolic Disease	amyloidosis	6,26E-05	APCS,ARNT2,BCYRN1,C3,CHI3L2,CXCL10,CYP39A1,CYP7B1,DRD4,FCGR3A/FCGR3B,GABRB3,HSD11B1,IGFBP6,LPPR4,LYZ,MMP1,MPO,NTRK2,PENK,SERPINA3	20
Cellular Movement, Hematological System Development and Function, Immune Cell Trafficking	infiltration of granulocytes	6,71E-05	C3,CCL21,CD2,CD48,CTSG,CXCL10,EDIL3,ELANE,ERBB2,PF4,PPBP	11
Cell-To-Cell Signaling and Interaction, Inflammatory Response	response of phagocytes	6,71E-05	APCS,C3,CAMP,CCL21,CCR5,CXCL10,FCGR3A/FCGR3B,PF4,PGLYRP1,SIRPB1,TNFRSF11A	11
Cancer, Endocrine System Disorders, Organismal Injury and Abnormalities, Reproductive System Disease	ovarian neoplasia	6,71E-05	AGR2,CAMP,CGB (includes others),CXCL11,ERBB2,FLT1,HOXB5,HSD11B1,INHBA,ITLN1,LCK,LEP,MMP1,MUC1,RASSF9,RNASE2,SBSPON,SLPI	18
Cell-To-Cell Signaling and Interaction, Cell-mediated Immune Response, Cellular Movement, Hematological System Development and Function, Immune Cell Trafficking	recruitment of T lymphocytes	6,82E-05	CCL21,CD8A,CXCL10,CXCL11,CXCL9,LEP	6
Cellular Compromise, Inflammatory Response	degranulation of phagocytes	6,89E-05	ADORA3,C3,CAMP,DEFA1 (includes others),HSD11B1,MPO,NTS,PF4,PPBP	9
Cancer, Organismal Injury and Abnormalities, Reproductive System Disease	uterine serous papillary cancer	7,17E-05	CCL21,CHRDL1,CPA3,DYNC1I1,ERBB2,GZMA,GZMK,HBB,LAMB3,SLPI,TPSAB1/TPSB2	11
Dermatological Diseases and Conditions, Inflammatory Disease	Acne	7,30E-05	CCL21,CCR5,DEFB1,GZMB,IL1R2,LYZ,MMP1	7
Organ Morphology	size of secretory structure	7,38E-05	CGB (includes others),ERBB2,FSTL3,HSD11B1,LEP,PMCH	6
Cell-To-Cell Signaling and Interaction, Cell-mediated Immune Response, Cellular Movement, Hematological System Development and Function, Immune Cell Trafficking	recruitment of Th1 cells	7,38E-05	CXCL10,CXCL11,CXCL9	3
Carbohydrate Metabolism	synthesis of polysaccharide	7,43E-05	CXCL10,CYTL1,ERBB2,FGF10,IL1R2,LEP,LTF,PF4,PPBP,RETN	10
Cellular Function and Maintenance	engulfment of cells	7,93E-05	APCS,BMX,C3,CAMP,CCR5,CD48,CXCL10,ELANE,ERBB2,FCGR3A/FCGR3B,LEP,MPO,PF4,PGLYRP1,PLD4,SIRPB1	16
Hematological Disease, Immunological Disease	eosinophilia	8,74E-05	CCL18,CD300LF,CPA3,CXCL9,NTRK2,RNASE2,SLPI,TPSAB1/TPSB2	8
Cardiovascular System Development and Function	vascularization	9,02E-05	ARHGEF4,C3,CAMP,CCR5,CGB (includes others),CX3CR1,ERBB2,FLT1,INHBA,LEP,LTF	11
Infectious Disease	replication of RNA virus	9,15E-05	AREG,CCR5,CD48,CTSW,CXCL10,CYP1A1,DEFA1 (includes others),HBZ,ITLN1,LCK,LPPR4,MAP1LC3C,NTRK2,PVRL4,RETN,S100A12,S100A8,SLPI	18
Cell-To-Cell Signaling and Interaction, Hematological System Development and Function	response of lymphocytes	9,25E-05	CCL21,CD3E,CD48,CD8A,CXCL11,CXCL9,CYP7B1,GZMB,LTB,TNFRSF11A	10
Organismal Injury and Abnormalities	Lesion Formation	9,41E-05	ADORA3,AREG,C3,CCR5,CX3CR1,CXCL10,ELANE,FGG,FLT1,FSTL3,HPGDS,LEP,MPO,NTRK2,SERPINA3,SLPI	16
Cancer, Organismal Injury and Abnormalities, Reproductive System Disease	HER2 non-overexpressing breast carcinoma	9,49E-05	ERBB2,MAGEA4	2
Cellular Movement, Hematological System Development and Function, Hematopoiesis	chemotaxis of hematopoietic progenitor cells	9,52E-05	CCL13,CCL21,CXCL10,CXCL9	4
Behavior, Nervous System Development and Function	pain behavior	9,52E-05	CCL21,NTRK2,PENK,SCN11A	4
Cell Death and Survival, DNA Replication, Recombination, and Repair	fragmentation of DNA	9,93E-05	BMX,CAMP,CD2,CTSG,GZMA,GZMB,GZMM,INHBA,LEP,TPSAB1/TPSB2	10
Cellular Development	maturation of blood cells	1,10E-04	CAMP,CCL21,CD3E,ELANE,HBZ,HLA-DRA,INHBA,LCK,LEP,RNASE2,SRSF2,TNFRSF11A	12
Cardiovascular System Development and Function	angiogenesis	1,10E-04	ARHGEF4,BMX,BPI,C3,CAMP,CD3E,COMP,CX3CR1,CXCL10,CXCL9,DEFA1 (includes others),EDIL3,ERBB2,FLT1,GH1,HOXB5,INHBA,LEP,MMP1,PF4,PROK1,S100A12,SASH1,SLPI	24
Cell Death and Survival	apoptosis of myeloid cells	1,14E-04	ADORA3,CAMP,GH1,LEP,LTF,MPO,PF4,SERPINA3,SLPI,TPSAB1/TPSB2	10
Cell-To-Cell Signaling and Interaction, Inflammatory Response	immune response of leukocytes	1,15E-04	APCS,C3,CAMP,CCL21,CD48,CD8A,CTSG,CXCL10,FCGR3A/FCGR3B,MUC1,PF4,PGLYRP1,SIRPB1	13
Cellular Movement, Hematological System Development and Function, Immune Cell Trafficking	cell movement of natural killer cells	1,16E-04	CCL21,CCR5,CX3CR1,CXCL10,CXCL9,GNLY	6
Cellular Movement	migration of tumor cell lines	1,17E-04	AREG,ARHGEF4,CAMP,CCR5,CGB (includes others),CXCL10,CXCL11,CXCL9,ERBB2,FGF10,GZMB,IGFBP6,LAMB3,LCK,LEP,MMP1,MUC1,MUC4,NTRK2,RXFP1,S100A8	21
Hematological System Development and Function, Tissue Morphology	quantity of regulatory T lymphocytes	1,17E-04	CCL21,CCR5,HLA-DMA,LEP,LTB,PGLYRP1,TNFRSF11A	7
Infectious Disease	Parasitic Infection	1,18E-04	C3,CCR5,GZMA,HBB,HLA-DMA,IGJ,LTB,SLAMF1,TPSAB1/TPSB2	9
Cellular Development, Cellular Growth and Proliferation, Hematological System Development and Function	proliferation of leukocyte cell lines	1,23E-04	BMX,CD3E,CD8A,ERBB2,FLT1,GH1,INHBA,LCK,LEP,TPSAB1/TPSB2	10
Gastrointestinal Disease, Inflammatory Disease, Inflammatory Response	ulcerative colitis	1,23E-04	CCL18,CXCL10,HPGDS,HSD11B1,MUC1,S100A8,SLPI	7
Cellular Movement, Hematological System Development and Function, Immune Cell Trafficking, Inflammatory Response	chemotaxis of dendritic cells	1,24E-04	ADORA3,CCL21,CCR5,DEFB1,GNLY,RNASE2	6
Cellular Movement, Hematological System Development and Function, Immune Cell Trafficking	mobilization of leukocytes	1,25E-04	CCL21,CCR5,CXCL10,DEFA1 (includes others),PF4	5
Cell Morphology	cell spreading	1,26E-04	APCS,C3,CCR5,CD3E,CHAD,DEFA1 (includes others),ERBB2,GZMB,KLRC1,P2RY12,SAMSN1,SERPINA3	12
Cell-To-Cell Signaling and Interaction, Cellular Function and Maintenance, Hematological System Development and Function, Inflammatory Response	phagocytosis of myeloid cells	1,27E-04	APCS,C3,CAMP,CXCL10,FCGR3A/FCGR3B,PF4,PGLYRP1,SIRPB1	8
Cancer, Endocrine System Disorders, Organismal Injury and Abnormalities, Reproductive System Disease	gonadal tumor	1,28E-04	AGR2,CAMP,CGB (includes others),CXCL11,ERBB2,FLT1,HOXB5,HSD11B1,INHBA,ITLN1,LCK,LEP,LHB,MMP1,MUC1,RASSF9,RNASE2,SBSPON,SLPI	19
Cell Morphology	shape change of blood cells	1,30E-04	APCS,CCL13,CCL21,CD3E,GZMB,P2RY12,SAMSN1	7
Cell-To-Cell Signaling and Interaction, Cellular Function and Maintenance, Inflammatory Response	phagocytosis of phagocytes	1,33E-04	APCS,C3,CAMP,CXCL10,FCGR3A/FCGR3B,PF4,PGLYRP1,SIRPB1	8
Hematological System Development and Function, Tissue Morphology	quantity of T lymphocytes	1,35E-04	CAMP,CCL21,CCR5,CD3D,CD3E,CD48,CD8A,CXCL10,ERBB2,GNLY,HLA-DMA,HLA-DQA1,LCK,LEP,LTB,MUC1,PGLYRP1,TNFRSF11A	18
Infectious Disease	replication of virus	1,37E-04	AREG,CCR5,CD48,CTSW,CXCL10,CYP1A1,DEFA1 (includes others),HBZ,ITLN1,LCK,LPPR4,MAP1LC3C,MNDA,NTRK2,PVRL4,RETN,S100A12,S100A8,SLPI	19
Cardiovascular System Development and Function, Cellular Movement	cell movement of endothelial cell lines	1,38E-04	ARMS2,CXCL10,CXCL11,CXCL9,ERBB2,FLT1,SLPI	7
Cellular Movement, Hematological System Development and Function, Immune Cell Trafficking, Inflammatory Response	infiltration by neutrophils	1,38E-04	C3,CCL21,CTSG,CXCL10,EDIL3,ELANE,ERBB2,PF4,PPBP	9
Cell-mediated Immune Response, Cellular Movement, Hematological System Development and Function, Immune Cell Trafficking	NK cell migration	1,38E-04	CCL21,CCR5,CX3CR1,CXCL10,CXCL9	5
Cell-To-Cell Signaling and Interaction, Cellular Movement, Hematological System Development and Function, Immune Cell Trafficking, Inflammatory Response	chemoattraction of monocytes	1,43E-04	CXCL10,CXCL9,PF4	3
Cellular Growth and Proliferation, Organismal Development	growth of Candida albicans ATCC 90028	1,43E-04	AREG,CAMP,FGF10	3
Infectious Disease	transmission of HIV	1,43E-04	CCR5,LTF,SLPI	3
Cell Morphology, Cellular Function and Maintenance	transmembrane potential of mitochondria	1,44E-04	CAMP,CD2,GNLY,GZMA,GZMB,GZMK,GZMM,LCK,LEP,MUC1,SERPINA3	11
Cell Death and Survival	cell viability	1,46E-04	ADORA3,AREG,C3,CCL18,CCL21,CD3E,CD8A,COMP,CXCL10,CXCL11,CXCL9,DYNC1I1,ERBB2,FCGR3A/FCGR3B,FGF10,FLT1,GNLY,HBB,HBZ,HK2,LCK,LEP,LTF,MMP1,MUC4,NTRK2,PENK,PF4,PPBP,PPP1R1C,PROK1,RNASE2,S100A8,SLPI	34
Cell-To-Cell Signaling and Interaction	communication	1,49E-04	ADORA3,AREG,BMX,C3,CAMP,CCL13,CCL18,CCL21,CCR5,CD2,CD3E,CD48,CD8A,CGB (includes others),CORO2A,CXCL10,CXCL11,CXCL9,CYTL1,DEFB1,DGKK,ERBB2,FFAR2,FGF10,FGFBP1,GABRB3,GH1,GPR64,HLA-DOA,IGSF6,INHBA,KLRC1,LCK,LEP,LHB,LTB,P2RY12,PENK,RGS18,RORB,RXFP1,SIRPB1,SLAMF1,TNFRSF11A,XCL2	45
Cell-To-Cell Signaling and Interaction, Cellular Function and Maintenance, Hematological System Development and Function, Inflammatory Response	phagocytosis of neutrophils	1,52E-04	APCS,C3,CAMP,CXCL10,FCGR3A/FCGR3B	5
Cellular Movement, Hematological System Development and Function, Immune Cell Trafficking	migration of antigen presenting cells	1,54E-04	C3,CCL21,CCR5,CXCL10,CXCL11,CXCL9,DEFB1,FLT1,MPO	9
Nutritional Disease	obesity	1,64E-04	C3,CA4,CCR5,CGB (includes others),CXCL10,CXCL11,GABRB3,GH1,HSD11B1,LEP,LHB,MPO,NTRK2,PMCH,RETN,SCN11A	16
Organismal Survival	mortality	1,66E-04	BMX,C3,CCR5,CXCL10,ELANE,FLT1,LEP,SLPI	8
Neurological Disease, Psychological Disorders	Dementia	1,68E-04	ARNT2,BCYRN1,C3,CCR5,CHI3L2,CXCL10,CYP39A1,CYP7B1,DRD4,FCGR3A/FCGR3B,GABRB3,HSD11B1,IGFBP6,LPPR4,MMP1,MPO,NTRK2,PENK,SERPINA3	19
Cell-To-Cell Signaling and Interaction, Hematological System Development and Function, Immune Cell Trafficking, Tissue Development	adhesion of granulocytes	1,70E-04	C3,CTSG,GH1,LTF,PF4,PPBP,S100A8	7
Cellular Development, Hematopoiesis	maturation of leukocytes	1,72E-04	CAMP,CCL21,CD3E,ELANE,HLA-DRA,INHBA,LCK,LEP,RNASE2,SRSF2,TNFRSF11A	11
Hematological System Development and Function, Immune Cell Trafficking, Inflammatory Response, Tissue Development	accumulation of myeloid cells	1,73E-04	APCS,CTSG,CX3CR1,CXCL10,EDIL3,ELANE,FCGR3A/FCGR3B,S100A8,SLPI	9
Cardiovascular Disease, Organismal Injury and Abnormalities	atherogenesis	1,74E-04	CCR5,CX3CR1,CXCL10,FGG,LEP,MPO	6
Neurological Disease, Psychological Disorders	tauopathy	1,77E-04	ARNT2,BCYRN1,C3,CHI3L2,CXCL10,CYP39A1,CYP7B1,DRD4,FCGR3A/FCGR3B,GABRB3,HSD11B1,IGFBP6,LPPR4,MMP1,MPO,NTRK2,PENK,SCN11A,SERPINA3	19
Cardiovascular System Development and Function, Organismal Development	development of blood vessel	1,77E-04	ARHGEF4,BMX,BPI,C3,CAMP,CCR5,CD3E,COMP,CX3CR1,CXCL10,EDIL3,ERBB2,FGF10,FLT1,GH1,HOXB5,INHBA,LEP,MMP1,NTRK2,PF4,PROK1,RETN,S100A8,SASH1,SERPINA3	26
Nutritional Disease, Psychological Disorders	hyperphagia	1,79E-04	C3,CA4,DRD4,HSD11B1,LEP,NTRK2,PMCH	7
Cell Death and Survival	apoptosis of leukemia cell lines	1,89E-04	CAMP,CCR5,CTSG,GH1,GNLY,GZMB,GZMM,INHBA,LCK,MUC1,S100A8,TNFRSF11A	12
Cancer, Endocrine System Disorders	metastatic papillary thyroid carcinoma	1,89E-04	CD48,CST7,LTB	3
Organismal Injury and Abnormalities, Respiratory Disease	injury of lung	1,89E-04	C3,CTSG,ELANE,GABRB3,HBB,IGJ,MUC1,S100A8	8
Molecular Transport, Small Molecule Biochemistry	release of histamine	1,98E-04	ADORA3,C3,CAMP,NTS,PPBP	5
Cell Death and Survival	cell death of leukemia cell lines	1,99E-04	CAMP,CCR5,CTSG,GH1,GNLY,GZMB,GZMK,GZMM,INHBA,LCK,MUC1,S100A8,TNFRSF11A	13
Cellular Movement, Hematological System Development and Function, Immune Cell Trafficking	infiltration by lymphocytes	2,15E-04	C3,CCL18,CCL21,CCR5,CXCL10,CXCL9,ERBB2,LTB	8
Gastrointestinal Disease, Inflammatory Disease	Crohn's disease	2,23E-04	BPI,CAMP,DRD4,GH1,HLA-DQA2,S100A8,SLPI,SNX20,WDR78	9
Cancer, Organismal Injury and Abnormalities, Reproductive System Disease	prostatic intraepithelial neoplasia	2,31E-04	C3,ERBB2,FCGR3A/FCGR3B,LTF,MUC1,S100A8,VSTM2L	7
Cardiovascular System Development and Function, Organismal Development	vasculogenesis	2,32E-04	BMX,BPI,C3,CAMP,CCR5,CD3E,COMP,CX3CR1,CXCL10,EDIL3,ERBB2,FGF10,FLT1,GH1,HOXB5,INHBA,LEP,MMP1,NTRK2,PF4,PROK1,RETN,S100A8,SERPINA3	24
Cellular Growth and Proliferation, Organismal Development	growth of Pseudomonas aeruginosa	2,44E-04	AREG,CAMP,FGF10	3
Cellular Movement, Renal and Urological System Development and Function	migration of mesangial cells	2,44E-04	CCL21,CXCL10,CXCL9	3
Cellular Movement, Hematological System Development and Function, Immune Cell Trafficking, Inflammatory Response	migration of plasmacytoid dendritic cells	2,44E-04	CXCL10,CXCL11,CXCL9	3
Embryonic Development, Nervous System Development and Function, Organ Development, Organismal Development, Tissue Development	myelination of spinal cord	2,44E-04	CCL21,CXCL10,NTRK2	3
Infectious Disease	uptake of virus	2,44E-04	CXCL10,LTF,SLAMF1	3
Cancer	Cancer	2,66E-04	AADAC,AADACL3,ACSM5,ADAMDEC1,ADORA3,AGR2,APCS,AREG,ARHGEF4,ARNT2,BMX,BPI,BTNL9,C3,C5orf58,CA4,CAMP,CCL13,CCL18,CCL21,CCR5,CD2,CD300LF,CD3D,CD3E,CD48,CD52,CD8A,CECR6,CGB (includes others),CGB7,CHAD,CHI3L2,CHRDL1,COMP,CORO2A,COX8C,CPA3,CST7,CTSG,CX3CR1,CXCL10,CXCL11,CXCL9,CYP1A1,CYP7B1,CYSRT1,CYTL1,DEFB1,DGKK,DPRX,DYNC1I1,EDIL3,ELANE,EPYC,ERBB2,EYS,FBXO2,FCGR3A/FCGR3B,FFAR2,FGF10,FGFBP1,FGG,FGL1,FL…	173
Cell Death and Survival, Connective Tissue Disorders, Hematological Disease	hemolytic anemia	2,70E-04	C3,CD177,CX3CR1,FCGR3A/FCGR3B,HBB,P2RY12	6
Cellular Movement	cell movement of connective tissue cells	2,75E-04	CCR5,CXCL10,ERBB2,LEP,LTF,MMP1,PF4,PMCH,PPBP,RETN	10
Cellular Movement, Hematological System Development and Function, Immune Cell Trafficking, Inflammatory Response	migration of dendritic cells	2,80E-04	C3,CCL21,CCR5,CXCL10,CXCL11,CXCL9,MPO	7
Hematological System Development and Function, Hematopoiesis, Tissue Development	aggregation of hematopoietic progenitor cells	2,83E-04	CXCL10,CXCL9	2
Cell-To-Cell Signaling and Interaction, Respiratory Disease, Tissue Development	detachment of bronchial epithelial cells	2,83E-04	CTSG,ELANE	2
Tissue Morphology	disruption of respiratory epithelium	2,83E-04	CTSG,ELANE	2
Carbohydrate Metabolism, Small Molecule Biochemistry	hydrolysis of proteoglycan	2,83E-04	CTSG,LYZ	2
Cancer, Cellular Movement	invasion of neurons	2,83E-04	ERBB2,NTRK2	2
Cell-mediated Immune Response, Cellular Movement, Hematological System Development and Function, Immune Cell Trafficking	migration of cytotoxic type 1 T lymphocytes	2,83E-04	CXCL10,CXCL9	2
Cell Morphology, Hematological System Development and Function, Hematopoiesis	polarization of hematopoietic progenitor cells	2,83E-04	CXCL10,CXCL9	2
Cellular Assembly and Organization	recruitment of membrane rafts	2,83E-04	CD48,LCK	2
Behavior, Nervous System Development and Function	spontaneous pain behavior	2,83E-04	PENK,SCN11A	2
Cell-To-Cell Signaling and Interaction	communication of cells	2,85E-04	ADORA3,AREG,BMX,C3,CAMP,CCL13,CCL18,CCL21,CCR5,CD2,CD3E,CD48,CD8A,CGB (includes others),CORO2A,CXCL10,CXCL11,CXCL9,CYTL1,DEFB1,DGKK,ERBB2,FFAR2,GABRB3,GH1,GPR64,HLA-DOA,IGSF6,INHBA,KLRC1,LCK,LEP,LHB,LTB,P2RY12,PENK,RGS18,RORB,RXFP1,SIRPB1,SLAMF1,TNFRSF11A,XCL2	43
Metabolic Disease, Neurological Disease, Psychological Disorders	Alzheimer's disease	2,85E-04	ARNT2,BCYRN1,C3,CHI3L2,CXCL10,CYP39A1,CYP7B1,DRD4,FCGR3A/FCGR3B,GABRB3,HSD11B1,IGFBP6,LPPR4,MMP1,MPO,NTRK2,PENK,SERPINA3	18
Cell-mediated Immune Response, Cellular Movement, Hematological System Development and Function, Immune Cell Trafficking	cell movement of memory T lymphocytes	2,90E-04	CCL21,CXCL11,DEFB1,GNLY	4
Infectious Disease, Respiratory Disease	infection of lung	2,90E-04	AREG,CAMP,CXCL10,LYZ	4
Cellular Growth and Proliferation	expansion of cells	2,98E-04	AREG,BTNL9,C3,CD2,CD3E,ELANE,ERBB2,HOXB5,INHBA,LEP,NTRK2,SLAMF1	12
Cellular Movement	migration of tumor cells	3,01E-04	CCL21,CX3CR1,CXCL10,CXCL11,FGF10,FLT1,GH1,GZMB,LEP,SLPI	10
Cellular Development, Tissue Development	differentiation of connective tissue cells	3,07E-04	AREG,C3,CD300LF,CYTL1,DLK2,FFAR2,FGF10,FSTL3,GH1,HSD11B1,INHBA,LAMB3,LEP,LTF,MEDAG,MMP1,RETN,RORB,S100A8,TNFRSF11A	20
Cardiovascular Disease, Cell Death and Survival, Connective Tissue Disorders, Hematological Disease, Organismal Injury and Abnormalities, Renal and Urological Disease	hemolytic uremic syndrome	3,09E-04	C3,CX3CR1,P2RY12	3
Cell Morphology, Hematological Disease, Hematological System Development and Function, Immunological Disease	lack of CD8+ T lymphocyte	3,09E-04	CD3E,CD8A,LCK	3
Cancer, Endocrine System Disorders	differentiated thyroid cancer	3,22E-04	CD48,CST7,ERBB2,FLT1,LCK,LTB,NTRK2	7
Drug Metabolism, Endocrine System Development and Function, Lipid Metabolism, Molecular Transport, Small Molecule Biochemistry	concentration of beta-estradiol	3,23E-04	CGB (includes others),GH1,INHBA,LEP,LHB	5
Cancer, Endocrine System Disorders	malignant malignant thyroid gland neoplasm	3,25E-04	CD48,CST7,ERBB2,FLT1,LCK,LTB,MUC1,NTRK2,SLPI	9
Cardiovascular Disease	atherosclerosis	3,31E-04	ADORA3,APCS,CCR5,CORO2A,CX3CR1,CXCL10,FGG,FLT1,GABRB3,GH1,GZMB,LEP,MPO,P2RY12,PF4,S100A8	16
Cancer	hyperplasia of tissue	3,36E-04	AGR2,C3,CGB (includes others),CX3CR1,ERBB2,GH1,MMP1,SLPI,TNFRSF11A	9
Cellular Function and Maintenance, Hematological System Development and Function	function of lymphocytes	3,37E-04	CCR5,CD3E,CD8A,CX3CR1,CXCL10,HLA-DMA,IGJ,LEP,SAMSN1,SLAMF1,SLPI,TBC1D10C,UBD	13
Cardiovascular Disease	vascular lesion	3,38E-04	CCR5,CX3CR1,CXCL10,FGG,FLT1,GZMB,LEP,MPO,RETN,S100A12	10
Hematological System Development and Function, Immune Cell Trafficking, Inflammatory Response, Tissue Development	accumulation of leukocytes	3,43E-04	APCS,CCL21,CCR5,CTSG,CX3CR1,CXCL10,EDIL3,ELANE,FCGR3A/FCGR3B,S100A8,SLPI	11
Cellular Movement	migration of cancer cells	3,48E-04	CCL21,CX3CR1,CXCL10,CXCL11,FGF10,FLT1,GH1,LEP,SLPI	9
Cellular Compromise, Inflammatory Response	degranulation of neutrophils	3,65E-04	DEFA1 (includes others),MPO,PF4,PPBP	4
Cell Death and Survival, Cellular Compromise	cytotoxicity of cells	3,69E-04	CCL13,CD2,CD48,ERBB2,FCGR3A/FCGR3B,GZMA,GZMB,KLRC1,LCK,SLAMF7	10
Cell Morphology, Hematological System Development and Function	morphology of T lymphocytes	3,69E-04	CCR5,CD3E,CD8A,CXCL11,HLA-DMA,HLA-DQA1,LCK	7
Cellular Movement	mobilization of stem cells	3,83E-04	CXCL10,ELANE,PF4	3
Hematological System Development and Function, Tissue Morphology	quantity of cytotoxic T cells	3,83E-04	ERBB2,LCK,MUC1	3
Cell-To-Cell Signaling and Interaction, Hematological System Development and Function, Immune Cell Trafficking, Inflammatory Response	activation of granulocytes	3,86E-04	C3,CXCL9,ELANE,LTF,MPO,PF4,SLPI	7
Inflammatory Response	antibody response	3,88E-04	APCS,C3,CAMP,ERBB2,IGJ,LTB,LTF,LY86	8
Tissue Development	development of epithelial tissue	3,96E-04	BPI,C3,CAMP,CD3E,COMP,CXCL10,ERBB2,FGF10,FLT1,HOXB5,INHBA,LEP,MMP1,PF4,PROK1,S100A8,SERPINA3	17
Cell-To-Cell Signaling and Interaction	signal transduction	4,03E-04	ADORA3,AREG,BMX,C3,CCL13,CCL18,CCL21,CCR5,CD2,CD3E,CD48,CD8A,CGB (includes others),CORO2A,CXCL10,CXCL11,CXCL9,CYTL1,DEFB1,DGKK,ERBB2,FFAR2,GABRB3,GPR64,HLA-DOA,IGSF6,INHBA,KLRC1,LCK,LEP,LHB,LTB,P2RY12,PENK,RGS18,RORB,RXFP1,SIRPB1,SLAMF1,TNFRSF11A,XCL2	41
Cardiovascular Disease	atherosclerotic lesion	4,03E-04	CCR5,CX3CR1,CXCL10,FGG,FLT1,GZMB,LEP,MPO	8
Cell-To-Cell Signaling and Interaction, Tissue Development	detachment of cells	4,03E-04	BPI,CTSG,CXCL10,ELANE,GZMB,SLPI	6
Cellular Development, Cellular Growth and Proliferation, Hepatic System Development and Function	proliferation of liver cells	4,09E-04	C3,FGF10,FGL1,FLT1,INHBA,LEP,LTB,NTS,RETN	9
Cancer	advanced stage solid tumor	4,18E-04	ERBB2,FLT1,HSD11B1,ITLN1,LCK,MUC1,RASSF9,SBSPON	8
Cellular Movement, Hair and Skin Development and Function	cell movement of keratinocytes	4,25E-04	CD8A,CXCL10,CXCL11,FGF10,LTF,MMP1	6
Cell-To-Cell Signaling and Interaction, Hematological System Development and Function	T cell response	4,33E-04	CCL21,CD3E,CD8A,CXCL11,CXCL9,GZMB,LTB,TNFRSF11A	8
Cell Death and Survival, Cellular Compromise	cytotoxicity of lymphocytes	4,33E-04	CCL13,CD2,CD48,FCGR3A/FCGR3B,GZMA,GZMB,KLRC1,LCK	8
Cellular Movement, Hematological System Development and Function, Immune Cell Trafficking	cell movement of peripheral blood leukocytes	4,35E-04	CAMP,CCL21,CCR5,CTSG,CXCL9	5
Cancer, Endocrine System Disorders	endocrine gland tumor	4,37E-04	APCS,C3,CD48,CD8A,CECR6,CGB (includes others),COMP,CST7,DEFA1 (includes others),DRD4,ERBB2,FCGR3A/FCGR3B,FLT1,GSTT2/GSTT2B,HLA-DPB1,HLA-DQA1,HLA-DQA2,LAMB3,LCK,LHB,LILRA6,LRRC4,LTB,MEDAG,MUC1,MUC4,MYO7B,NTRK2,NTS,RCOR2,S100A8,SASH1,SIRPB1,SLPI,TPSAB1/TPSB2,TRIM64/TRIM64B,XCL2	37
Organismal Injury and Abnormalities, Renal and Urological Disease	renal impairment	4,50E-04	C3,CYP1A1,DRD4,ELANE,FCGR3A/FCGR3B,FLT1,GABRB3,GH1,KCNE1,P2RY12	10
Cancer, Endocrine System Disorders, Organismal Injury and Abnormalities, Reproductive System Disease	ovarian serous tumor	4,60E-04	ERBB2,HSD11B1,ITLN1,MUC1,RASSF9,SBSPON,SLPI	7
Tissue Development	accumulation of cells	4,66E-04	APCS,CCL21,CCR5,CTSG,CX3CR1,CXCL10,EDIL3,ELANE,ERBB2,FCGR3A/FCGR3B,FLT1,S100A8,SLPI	13
Cell Death and Survival, Cellular Function and Maintenance	clearance of Pseudomonas aeruginosa	4,68E-04	CAMP,ELANE,FCGR3A/FCGR3B	3
Humoral Immune Response, Inflammatory Disease, Inflammatory Response	experimentally induced inflammation	4,68E-04	CD2,CD300LF,CD48	3
Cancer	abdominal neoplasm	4,72E-04	AADAC,AADACL3,ADAMDEC1,ADORA3,AGR2,APCS,AREG,ARHGEF4,ARNT2,BMX,BPI,BTNL9,C3,C5orf58,CA4,CAMP,CCL13,CCL21,CCR5,CD2,CD300LF,CD3D,CD48,CD52,CD8A,CGB (includes others),CGB7,CHRDL1,COMP,CORO2A,CPA3,CX3CR1,CXCL10,CXCL11,CXCL9,CYP1A1,CYP7B1,CYSRT1,CYTL1,DEFB1,DGKK,DYNC1I1,EDIL3,ELANE,EPYC,ERBB2,EYS,FBXO2,FCGR3A/FCGR3B,FFAR2,FGFBP1,FGG,FGL1,FLT1,FSTL3,GABRB3,GNLY,GPAT2,GPR64,GZMA,GZMB,GZMK,HBB,HBD,HK2,HL…	145
Cancer	breast or ovarian cancer	4,78E-04	AGR2,AREG,CCL21,CCR5,CXCL9,CYP1A1,ERBB2,FLT1,FSTL3,GPAT2,HBB,HMHA1,HOXB5,HSD11B1,IGFBP6,INHBA,ITLN1,KRT15,KRT6A,LAMB3,LCK,LEP,LILRA6,MAGEA4,MMP1,MUC1,MUC4,MUCL1,NTRK2,NTS,PVRL4,RASSF9,RNASE2,S100A8,SBSPON,SLPI,TET3,TPSAB1/TPSB2,TRIM64/TRIM64B	39
Nutritional Disease, Psychological Disorders	Eating Disorders	4,83E-04	C3,CA4,DRD4,GABRB3,HSD11B1,LEP,NTRK2,PMCH	8
Nutritional Disease	weight gain	4,88E-04	C3,CA4,CYP1A1,DIO2,DRD4,FGL1,GABRB3,GH1,INHBA,LEP,NTRK2,PMCH	12
Protein Synthesis	production of protein	5,00E-04	APCS,CCR5,CXCL10,CYP7B1,HLA-DOA,IGJ,LCK,LTB,LY86,PGLYRP1,SAMSN1,TBC1D10C	12
Cell Death and Survival	apoptosis of neutrophils	5,00E-04	CAMP,LEP,LTF,MPO,SLPI	5
Gene Expression	binding of STAT binding site	5,03E-04	CD2,GH1,LCK,LEP	4
Organ Morphology, Reproductive System Development and Function	mass of ovary	5,03E-04	CGB7,IGFBP6,INHBA,LEP	4
Cell Morphology, Cellular Assembly and Organization, Cellular Function and Maintenance	formation of filopodia	5,19E-04	ARHGEF4,CCL21,CXCL10,ERBB2,GH1,NTRK2,NTS,SIRPB1	8
Hereditary Disorder, Neurological Disease	Tourette syndrome	5,36E-04	CA4,DRD4,GZMB,KLRC1,SCN11A	5
Cardiovascular System Development and Function, Tissue Development	formation of endothelial tube	5,36E-04	BMX,BPI,FGG,FLT1,PF4	5
Molecular Transport, Small Molecule Biochemistry	quantity of bilirubin	5,36E-04	C3,GH1,HBB,HBZ,LEP	5
Cell Death and Survival	cell viability of blood cells	5,41E-04	C3,CD3E,CD8A,ERBB2,FCGR3A/FCGR3B,HBB,HBZ,LEP,PF4,PPBP,PROK1	11
Cell-To-Cell Signaling and Interaction	binding of tumor cell lines	5,41E-04	CAMP,CCR5,CD177,CXCL10,CXCL9,IL1R2,ITLN1,LCK,LTF	9
Neurological Disease	demyelination of central nervous system	5,56E-04	C3,CCR5,CXCL10,HPGDS	4
Tissue Development, Tissue Morphology	expansion of epithelial tissue	5,56E-04	AREG,ERBB2,HOXB5,INHBA	4
Cell-To-Cell Signaling and Interaction	conjugation of leukemia cell lines	5,62E-04	LCK,TBC1D10C	2
Cell-To-Cell Signaling and Interaction	desensitization of phagocytes	5,62E-04	PENK,PPBP	2
Tissue Morphology	destruction of parenchyma	5,62E-04	ELANE,SLPI	2
Dermatological Diseases and Conditions	detachment of epidermis	5,62E-04	ELANE,SLPI	2
Humoral Immune Response, Inflammatory Disease, Inflammatory Response, Respiratory Disease	experimentally induced inflammation of airway	5,62E-04	CD2,CD48	2
Cell-To-Cell Signaling and Interaction, Inflammatory Response, Tissue Development	inflammation of endothelial cells	5,62E-04	S100A12,S100A8	2
Connective Tissue Disorders, Dental Disease, Dermatological Diseases and Conditions, Developmental Disorder, Gastrointestinal Disease, Hereditary Disorder, Skeletal and Muscular Disorders	papillon-lefevre disease	5,62E-04	CTSG,ELANE	2
Cellular Assembly and Organization	rearrangement of microtubule organizing centers	5,62E-04	CD3E,LCK	2
Cancer, Cellular Development, Tumor Morphology	transdifferentiation of tumor	5,62E-04	CGB (includes others),MUC1	2
Cardiovascular System Development and Function, Cellular Movement	chemotaxis of endothelial cell lines	5,64E-04	CXCL10,CXCL11,CXCL9	3
Embryonic Development, Organ Development, Organismal Development, Renal and Urological System Development and Function, Reproductive System Development and Function, Tissue Development	formation of mammary lobuloalveolar unit	5,64E-04	ERBB2,LEP,TNFRSF11A	3
Cell Death and Survival, Connective Tissue Disorders, Hematological Disease	hemolysis of red blood cells	5,64E-04	C8G,CAMP,HBB	3
Organismal Injury and Abnormalities	quantity of pathological cyst	5,64E-04	CCR5,CGB (includes others),LHB	3
Cell-To-Cell Signaling and Interaction, Hematological System Development and Function, Immune Cell Trafficking, Inflammatory Response	activation of neutrophils	5,82E-04	C3,ELANE,LTF,MPO,PF4,SLPI	6
Inflammatory Response	inflammation of body cavity	5,86E-04	ADORA3,AGR2,APCS,C3,CAMP,CCL18,CCL21,CCR5,CD2,CD300LF,CD8A,CXCL10,FCGR3A/FCGR3B,FLT1,LCK,LEP,LTB,MPO,P2RY12,PF4	20
Cell-To-Cell Signaling and Interaction, Inflammatory Response	immune response of phagocytes	5,93E-04	APCS,C3,CAMP,CCL21,CXCL10,FCGR3A/FCGR3B,PF4,PGLYRP1,SIRPB1	9
Organ Morphology, Reproductive System Development and Function	quantity of ovarian follicle	6,12E-04	CGB (includes others),FLT1,INHBA,LEP,NTRK2	5
Lipid Metabolism, Small Molecule Biochemistry	phospholipid flip-flop of phosphatidylserine	6,13E-04	CAMP,CD2,CD48,GZMB	4
Cardiovascular System Development and Function, Organismal Development	vascularization of body region	6,15E-04	C3,CAMP,CCR5,CX3CR1,FLT1,INHBA,LEP	7
Humoral Immune Response, Protein Synthesis	quantity of immunoglobulin	6,25E-04	APCS,CCR5,CXCL10,CYP7B1,HLA-DOA,IGJ,LCK,LTB,LY86,SAMSN1,TBC1D10C	11
Lymphoid Tissue Structure and Development	morphology of lymphatic system component	6,35E-04	AGR2,APCS,C3,CCL21,CD3E,CD8A,CYP1A1,FGF10,HBB,HLA-DQA1,HPGDS,LCK,LTB,TNFRSF11A	14
Cancer, Hematological Disease, Immunological Disease	acute leukemia	6,51E-04	ADORA3,CD2,CD3E,CXCL10,CYP1A1,GH1,HLA-DRA,LCK,LYZ,MPO,MUC4,SRSF2	12
Cellular Movement	chemotaxis of leukemia cell lines	6,53E-04	CCL13,CTSG,FLT1,LCK,RXFP1	5
Cancer	metastasis	6,70E-04	AGR2,CD48,CST7,CXCL9,ERBB2,FGG,FLT1,FSTL3,INHBA,LAMB3,LCK,LEP,LTB,LTF,MMP1,MUC1,MUC4,NTRK2,P2RY12,SLC12A8,TNFRSF11A	21
Auditory and Vestibular System Development and Function, Nervous System Development and Function, Organ Morphology	abnormal morphology of spiral ganglion	6,72E-04	ERBB2,GABRB3,NTRK2	3
Cell-To-Cell Signaling and Interaction, Hematological System Development and Function, Hematopoiesis	binding of red blood cells	6,72E-04	CD2,FCGR3A/FCGR3B,LTF	3
Cell-mediated Immune Response, Cellular Movement, Hematological System Development and Function, Immune Cell Trafficking, Inflammatory Response	chemotaxis of memory T lymphocytes	6,72E-04	CCL21,DEFB1,GNLY	3
Cardiovascular Disease, Inflammatory Disease, Organismal Injury and Abnormalities	Kawasaki's disease	6,74E-04	C3,ELANE,FCGR3A/FCGR3B,MMP1	4
Tissue Development	formation of epithelial tissue	6,76E-04	BMX,BPI,FGG,FLT1,PF4,SLPI	6
Cellular Growth and Proliferation	inhibition of cells	6,83E-04	ADORA3,CAMP,CXCL10,GNLY,GZMA,HK2,LEP,PF4	8
Cancer	abdominal cancer	6,93E-04	AADAC,AADACL3,ADAMDEC1,ADORA3,AGR2,APCS,AREG,ARHGEF4,ARNT2,BMX,BPI,BTNL9,C3,C5orf58,CA4,CAMP,CCL13,CCL21,CCR5,CD2,CD300LF,CD3D,CD48,CD52,CD8A,CGB (includes others),CGB7,CHRDL1,COMP,CORO2A,CPA3,CX3CR1,CXCL10,CXCL9,CYP1A1,CYP7B1,CYSRT1,CYTL1,DEFB1,DGKK,DYNC1I1,EDIL3,ELANE,EPYC,ERBB2,EYS,FBXO2,FCGR3A/FCGR3B,FFAR2,FGFBP1,FGG,FGL1,FLT1,FSTL3,GABRB3,GNLY,GPAT2,GPR64,GZMA,GZMB,GZMK,HBB,HBD,HK2,HLA-DOA,H…	143
Cellular Movement	cell movement of leukemia cell lines	6,94E-04	CCL13,CCR5,CTSG,CXCL10,FLT1,LCK,RXFP1	7
Post-Translational Modification, Protein Degradation, Protein Synthesis	proteolysis	7,10E-04	APCS,CPA3,CTSG,ELANE,FBXO2,GZMA,GZMB,HTRA4,LTF,MMP1,TPSAB1/TPSB2,UBD	12
Endocrine System Disorders, Metabolic Disease	metabolic syndrome X	7,22E-04	CA4,CCR5,DRD4,GH1,LEP,P2RY12,RETN	7
Hematological System Development and Function, Tissue Morphology	quantity of CD8+ T lymphocyte	7,22E-04	CD3D,CD8A,CXCL10,GNLY,HLA-DMA,HLA-DQA1,LCK	7
Amino Acid Metabolism, Post-Translational Modification, Small Molecule Biochemistry	phosphorylation of L-tyrosine	7,30E-04	BMX,CD3E,ERBB2,FGF10,FLT1,GH1,LCK,NTRK2	8
Cardiovascular System Development and Function	permeability of vasculature	7,40E-04	C3,FLT1,NTRK2,NTS	4
Drug Metabolism, Endocrine System Development and Function, Lipid Metabolism, Small Molecule Biochemistry, Vitamin and Mineral Metabolism	synthesis of beta-estradiol	7,40E-04	CGB (includes others),CYP1A1,LEP,RETN	4
Cell Death and Survival	cell death of mononuclear leukocytes	7,64E-04	ADORA3,CAMP,CCR5,CD2,CD3E,CXCL10,FCGR3A/FCGR3B,GH1,GZMA,GZMB,LCK,LEP,PF4,UBD	14
Cell Morphology	morphology of blood cells	7,78E-04	C3,CCR5,CD3E,CD8A,CPA3,CXCL11,GH1,HBB,HBZ,HLA-DMA,HLA-DQA1,LCK,LTB,TNFRSF11A	14
Cellular Movement	cell movement of neuroglia	7,80E-04	CCL21,CX3CR1,CXCL10,CXCL9,ERBB2,P2RY12	6
Hematological Disease	anemia	7,89E-04	AGR2,C3,CD177,CX3CR1,ERBB2,FCGR3A/FCGR3B,GH1,HBB,HBZ,MPO,P2RY12,RPS17	12
Cell Morphology, Hematological System Development and Function, Hematopoiesis, Lymphoid Tissue Structure and Development, Organ Morphology, Organismal Development	abnormal morphology of double-negative T lymphocyte	7,93E-04	CD3E,CD8A,LCK	3
Infectious Disease	infection by Hepatitis C virus	7,93E-04	CXCL10,CXCL11,CXCL9	3
Organ Morphology, Skeletal and Muscular System Development and Function	quantity of trabecular bone	7,93E-04	AREG,LEP,TNFRSF11A	3
Cell-To-Cell Signaling and Interaction	response of myeloid cells	7,94E-04	APCS,C3,CAMP,CTSG,CXCL10,FCGR3A/FCGR3B,PF4,PGLYRP1,SIRPB1	9
Cellular Development, Connective Tissue Development and Function, Tissue Development	differentiation of adipocytes	8,07E-04	DLK2,FFAR2,FGF10,GH1,HSD11B1,LAMB3,LEP,MEDAG,MMP1,RETN	10
Cellular Movement, Hematological System Development and Function, Immune Cell Trafficking	migration of leukocyte cell lines	8,09E-04	C3,DEFB1,LCK,PPBP	4
Gastrointestinal Disease, Organismal Injury and Abnormalities	oral submucous fibrosis	8,09E-04	COMP,CXCL9,IL1R2,UBD	4
Cancer, Organismal Injury and Abnormalities, Reproductive System Disease	mammary tumor	8,16E-04	AGR2,AREG,CAMP,CCL21,CCR5,CD8A,CGB (includes others),CXCL9,CYP1A1,ERBB2,FLT1,FSTL3,GH1,GPAT2,HBB,HMHA1,IGFBP6,KRT15,KRT6A,LAMB3,LCK,LEP,LILRA6,MAGEA4,MMP1,MUC1,MUC4,MUCL1,NTRK2,NTS,PVRL4,S100A8,SLPI,TET3,TPSAB1/TPSB2,TRIM64/TRIM64B	36
Cancer	papillary adenocarcinoma	8,59E-04	CD48,CST7,HSD11B1,ITLN1,LTB,NTRK2,RASSF9,SBSPON	8
Cardiovascular Disease, Organismal Injury and Abnormalities	formation of thrombus	8,83E-04	C3,CTSG,P2RY12,PF4	4
Cancer, Tumor Morphology	morphology of tumor	8,83E-04	ARHGEF4,ERBB2,GH1,MMP1	4
Cancer, Hematological Disease, Immunological Disease, Organismal Injury and Abnormalities	acute lymphocytic leukemia	9,16E-04	ADORA3,CD2,CD3E,CXCL10,CYP1A1,GH1,LCK,SRSF2	8
Cancer	borderline tumor	9,31E-04	ERBB2,INHBA	2
Cell-mediated Immune Response, Cellular Movement, Hematological System Development and Function, Immune Cell Trafficking	chemokinesis of T lymphocytes	9,31E-04	CCL21,CTSG	2
Cell-To-Cell Signaling and Interaction, Tissue Development	detachment of endothelial cells	9,31E-04	BPI,GZMB	2
Cancer, Organismal Injury and Abnormalities, Reproductive System Disease, Tumor Morphology	morphology of mammary tumor	9,31E-04	ERBB2,GH1	2
Cancer, Tumor Morphology	size of tumor	9,39E-04	ERBB2,FLT1,LEP,MMP1,MUC4,PF4	6
Cancer	advanced malignant solid tumor	9,45E-04	ERBB2,FLT1,HSD11B1,ITLN1,LCK,MUC1,RASSF9,SBSPON	8
Organismal Development	secretion of mucus	9,62E-04	ADORA3,AGR2,CTSG,ELANE	4
Cancer, Reproductive System Disease	tumorigenesis of breast cancer cell lines	9,62E-04	BMX,ERBB2,MUC4,TNFRSF11A	4
Humoral Immune Response, Protein Synthesis	quantity of IgG	9,65E-04	CCR5,CXCL10,HLA-DOA,IGJ,LCK,LTB,LY86,SAMSN1,TBC1D10C	9
Cell-To-Cell Signaling and Interaction	response of granulocytes	9,82E-04	APCS,C3,CAMP,CTSG,CXCL10,FCGR3A/FCGR3B	6
Auditory and Vestibular System Development and Function, Organ Morphology	abnormal morphology of cochlea	1,00E-03	ERBB2,FBXO2,FGF10,GABRB3,NTRK2	5
Cell-To-Cell Signaling and Interaction, Hematological System Development and Function, Hypersensitivity Response, Immune Cell Trafficking, Inflammatory Response	activation of mast cells	1,00E-03	C3,CD300LF,CD48,HSD11B1,S100A12	5
Cell Morphology	cell spreading of blood cells	1,00E-03	APCS,CD3E,GZMB,P2RY12,SAMSN1	5
Cell-To-Cell Signaling and Interaction, Skeletal and Muscular System Development and Function	activation of smooth muscle cells	1,07E-03	LEP,RETN,S100A12	3
Inflammatory Response	anti-inflammatory response	1,07E-03	ADORA3,IL1R2,SLPI	3
Cancer, Endocrine System Disorders	scattered medullary thyroid carcinoma	1,07E-03	FLT1,LCK,NTRK2	3
Cancer, Endocrine System Disorders	symptomatic stage recurrent medullary thyroid carcinoma	1,07E-03	FLT1,LCK,NTRK2	3
Cell Morphology	morphology of leukocytes	1,07E-03	C3,CCR5,CD3E,CD8A,CPA3,CXCL11,GH1,HLA-DMA,HLA-DQA1,LCK,LTB,TNFRSF11A	12
Cellular Movement	cell movement of tumor cells	1,10E-03	CCL21,CX3CR1,CXCL11,FGF10,FLT1,GH1,LEP,SLPI	8
Organismal Injury and Abnormalities, Renal and Urological Disease	chronic renal failure	1,13E-03	C3,CYP1A1,DRD4,FCGR3A/FCGR3B,GABRB3,GH1,P2RY12	7
Hematological System Development and Function, Inflammatory Response, Tissue Morphology	quantity of neutrophils	1,13E-03	C3,CAMP,CCR5,CYP1A1,LEP,PGLYRP1,PROK1,S100A8,TNFRSF11A	9
Antimicrobial Response	inhibition of virus	1,13E-03	DEFA1 (includes others),GZMA,LYZ,SLPI	4
Cardiovascular System Development and Function, Organismal Development, Visual System Development and Function	vascularization of cornea	1,13E-03	CCR5,FLT1,INHBA,LEP	4
Endocrine System Development and Function, Lipid Metabolism, Small Molecule Biochemistry, Vitamin and Mineral Metabolism	steroidogenesis of hormone	1,17E-03	CGB (includes others),CXCL10,CYP1A1,INHBA,LEP,LHB,RETN	7
Cell Morphology, Hematological System Development and Function	abnormal morphology of T lymphocytes	1,17E-03	CCR5,CD3E,CD8A,HLA-DMA,HLA-DQA1,LCK	6
Cell Signaling, Molecular Transport, Small Molecule Biochemistry	release of nitric oxide	1,17E-03	CAMP,CCR5,DEFA1 (includes others),DEFA4,FLT1,LEP	6
Cancer	growth of tumor	1,18E-03	ADORA3,AREG,BMX,CCL18,CCL21,CCR5,CGB (includes others),CXCL11,CXCL9,ELANE,ERBB2,FCGR3A/FCGR3B,FGL1,FLT1,INHBA,LEP,LHB,LRRC4,MUC1,NTS,SLPI	21
Cellular Function and Maintenance	function of phagocytes	1,18E-03	ADORA3,C3,CD300LF,CXCL10,ELANE,FLT1,LTB,MPO,SAMSN1,SLAMF1,SLPI	11
Cellular Movement, Hematological System Development and Function	cell movement of hematopoietic progenitor cells	1,19E-03	CCL13,CCL21,CXCL10,CXCL11,CXCL9	5
Cellular Development, Hematological System Development and Function, Hematopoiesis	maturation of T lymphocytes	1,19E-03	CD3E,HLA-DRA,LCK,SRSF2,TNFRSF11A	5
Hematological System Development and Function, Inflammatory Response, Tissue Development	aggregation of blood platelets	1,20E-03	C3,CTSG,FGG,HBB,LEP,MMP1,MPO,P2RY12,RNASE2	9
Cardiovascular System Development and Function, Cellular Development, Cellular Growth and Proliferation, Organismal Development, Tissue Development	proliferation of vascular endothelial cells	1,21E-03	C3,CAMP,FLT1,LEP,MMP1,S100A8,SERPINA3	7
Cell-To-Cell Signaling and Interaction, Hematological System Development and Function, Immune Cell Trafficking, Inflammatory Response, Tissue Development	binding of neutrophils	1,23E-03	C3,CTSG,CXCL10,FCGR3A/FCGR3B	4
Cell-To-Cell Signaling and Interaction, Hematological System Development and Function, Hematopoiesis, Immune Cell Trafficking, Inflammatory Response	activation of thymocytes	1,23E-03	CD2,CD3E,LCK	3
Cell-To-Cell Signaling and Interaction, Tissue Development	agglutination of cells	1,23E-03	APCS,LTF,LYZ	3
Cancer, Endocrine System Disorders	malignant neoplasm of endocrine gland	1,25E-03	CD48,CST7,ERBB2,FLT1,LCK,LTB,MUC1,NTRK2,NTS,SLPI	10
Hematological System Development and Function, Tissue Morphology	quantity of granulocytes	1,28E-03	ADORA3,C3,CAMP,CCR5,CD8A,CYP1A1,LEP,PGLYRP1,PROK1,S100A8,TNFRSF11A	11
Endocrine System Development and Function, Small Molecule Biochemistry	synthesis of hormone	1,28E-03	CGB (includes others),CXCL10,CYP1A1,DIO2,INHBA,LEP,LHB,RETN	8
Cancer	Lymphoid Cancer and Tumors	1,30E-03	ADORA3,AGR2,CCL18,CCL21,CD2,CD3E,CD52,CECR6,CORO2A,CXCL10,CXCL11,CXCL9,CYP1A1,DYNC1I1,ERBB2,FLT1,GH1,HLA-DRA,KRT6A,LAMB3,LCK,LYZ,MPO,MUC1,MUC4,SRSF2	26
Cell-To-Cell Signaling and Interaction, Hematological System Development and Function, Immune Cell Trafficking, Inflammatory Response	activation of monocytes	1,33E-03	CCL13,GH1,GZMA,LEP,S100A12	5
Cancer, Tumor Morphology	progression of malignant tumor	1,33E-03	AGR2,ERBB2,IGFBP6,LEP,MMP1	5
Cell Death and Survival	cytolysis of red blood cells	1,33E-03	C8G,CAMP,DEFA1 (includes others),HBB	4
Cancer, Cellular Movement, Organismal Injury and Abnormalities, Reproductive System Disease, Tumor Morphology	invasion of mammary tumor cells	1,33E-03	ERBB2,GH1,MMP1,S100A8	4
Cell-To-Cell Signaling and Interaction, Cellular Growth and Proliferation, Hematological System Development and Function	stimulation of myeloid cells	1,33E-03	CCL13,MPO,PF4,PPBP	4
Cancer	hyperplasia	1,35E-03	AGR2,AREG,C3,CGB (includes others),CX3CR1,ERBB2,FGFBP1,FSTL3,GH1,HLA-DQA1,HPGDS,HSD11B1,LTB,MMP1,SLPI,TNFRSF11A	16
Cellular Development, Cellular Growth and Proliferation	expansion of blood cells	1,36E-03	BTNL9,C3,CD2,CD3E,ELANE,ERBB2,INHBA,LEP,SLAMF1	9
Organismal Injury and Abnormalities, Renal and Urological Disease	failure of kidney	1,36E-03	C3,CYP1A1,DRD4,ELANE,FCGR3A/FCGR3B,FLT1,GABRB3,GH1,P2RY12	9
Cancer, Hematological Disease, Immunological Disease	leukemia	1,37E-03	ADORA3,C3,CD2,CD3E,CD52,CECR6,CXCL10,CXCL11,CXCL9,CYP1A1,FCGR3A/FCGR3B,FLT1,GH1,HLA-DRA,LCK,LYZ,MPO,MUC4,SRSF2	19
Organ Morphology, Reproductive System Development and Function	abnormal morphology of bulbourethral gland	1,39E-03	FGF10,LHB	2
Auditory and Vestibular System Development and Function, Nervous System Development and Function, Organ Morphology	abnormal morphology of small spiral ganglion	1,39E-03	GABRB3,NTRK2	2
Infectious Disease	activation of Influenza A virus	1,39E-03	APCS,DEFA1 (includes others)	2
Cell-To-Cell Signaling and Interaction, Hematological System Development and Function, Hypersensitivity Response, Immune Cell Trafficking, Inflammatory Response	activation of peritoneal mast cells	1,39E-03	C3,HSD11B1	2
Inflammatory Response, Organismal Injury and Abnormalities, Renal and Urological Disease	acute renal allograft rejection	1,39E-03	DEFB1,SERPINA3	2
Hereditary Disorder, Skeletal and Muscular Disorders	arthrogryposis, renal dysfunction, cholestasis	1,39E-03	PF4,PPBP	2
Cell-To-Cell Signaling and Interaction, Cellular Movement, Connective Tissue Development and Function	chemoattraction of fibroblasts	1,39E-03	PF4,PPBP	2
Cell-To-Cell Signaling and Interaction	desensitization of myeloid cells	1,39E-03	PENK,PPBP	2
Antimicrobial Response	elimination of virus	1,39E-03	CD8A,GZMA	2
Cell Death and Survival	killing of Salmonella enterica subsp. enterica serovar Typhimurium	1,39E-03	CAMP,SLAMF1	2
Cellular Movement, Hematological System Development and Function, Hematopoiesis, Immune Cell Trafficking	mobilization of myeloid progenitor cells	1,39E-03	CXCL10,PF4	2
Cell Morphology	morphology of ovarian cancer cell lines	1,39E-03	ERBB2,MUC4	2
Protein Trafficking	signaling of protein	1,39E-03	ERBB2,KLRC1	2
Cell Death and Survival, Hematological System Development and Function	survival of erythroblasts	1,39E-03	PF4,PPBP	2
Cell-To-Cell Signaling and Interaction, Drug Metabolism, Small Molecule Biochemistry	turnover of norepinephrine	1,39E-03	LEP,PMCH	2

## Sheet: woPE1
Categories	Diseases or Functions Annotation	p-Value	Molecules	# Molecules
Cell-To-Cell Signaling and Interaction, Hematological System Development and Function, Immune Cell Trafficking, Inflammatory Response	activation of leukocytes	4,50E-31	ADORA2A,APCS,BHLHE40,BPI,C3,CAMP,CCL13,CCL2,CCL21,CCR5,CD180,CD2,CD300LF,CD37,CD3D,CD3E,CD48,CD74,CD86,CD8A,CLEC11A,CORO1A,CPE,CRH,CTSG,CX3CR1,CXCL10,CXCL12,CXCL9,ELANE,EPO,FCER1G,FCGR3A/FCGR3B,FOXD1,FPR1,GH1,GNLY,GZMA,HLA-DMA,HLA-DOA,HLA-DPA1,HLA-DPB1,HLA-DQA1,HLA-DRA,HPSE,HSD11B1,IL12RB2,INHBA,ITGB2,LCK,LEP,LILRB2,LILRB3,LTB,LY96,LYN,MBP,MPO,NCF1,NDRG1,PENK,PF4,PLA2G5,PSMB9,RAB32,RARRES2,RNASE2…	80
Cell-To-Cell Signaling and Interaction, Hematological System Development and Function	activation of blood cells	5,06E-31	ADORA2A,APCS,BHLHE40,BPI,C3,CAMP,CCL13,CCL2,CCL21,CCR5,CD180,CD2,CD300LF,CD37,CD3D,CD3E,CD48,CD74,CD86,CD8A,CLEC11A,CORO1A,CPE,CRH,CTSG,CX3CR1,CXCL10,CXCL12,CXCL9,ELANE,EPO,FCER1G,FCGR3A/FCGR3B,FOXD1,FPR1,GH1,GNLY,GZMA,HLA-DMA,HLA-DOA,HLA-DPA1,HLA-DPB1,HLA-DQA1,HLA-DRA,HPSE,HSD11B1,IL12RB2,INHBA,ITGB2,LCK,LEP,LILRB2,LILRB3,LTB,LY96,LYN,MBP,MMP1,MPO,NCF1,NDRG1,P2RY12,PENK,PF4,PLA2G5,PSMB9,RAB32,RA…	83
Cell-To-Cell Signaling and Interaction	activation of cells	6,10E-31	ADORA2A,ADRB3,APCS,AREG,BHLHE40,BPI,C3,CAMP,CCL13,CCL18,CCL2,CCL21,CCR5,CD180,CD2,CD300LF,CD37,CD3D,CD3E,CD48,CD74,CD86,CD8A,CLEC11A,CORO1A,CPE,CRH,CTSG,CX3CR1,CXCL10,CXCL12,CXCL2,CXCL9,DRD4,ELANE,EPO,FCER1G,FCGR3A/FCGR3B,FFAR2,FMOD,FOXD1,FPR1,GH1,GNLY,GZMA,GZMB,HLA-DMA,HLA-DOA,HLA-DPA1,HLA-DPB1,HLA-DQA1,HLA-DRA,HPSE,HSD11B1,IL12RB2,INHBA,ITGB2,LCK,LEP,LILRB2,LILRB3,LILRB4,LTB,LY96,LYN,MBP,MMP1,M…	96
Immunological Disease	systemic autoimmune syndrome	5,79E-28	ACTA2,ADORA2A,AIF1,ALPL,APCS,AREG,ARHGAP15,BPI,C3,CAMP,CBS/LOC102724560,CCL13,CCL18,CCL2,CCL21,CCR5,CD180,CD3D,CD3E,CD74,CD86,CECR1,COMP,CTSG,CTSW,CX3CR1,CXCL10,CXCL12,CXCL2,CXCL9,CYTL1,DEFA1 (includes others),DEFA4,ELANE,EPO,FAM101B,FCER1G,FCGR3A/FCGR3B,FCN1,FGF10,G0S2,GH1,GNLY,GZMA,GZMB,HAAO,HCST,HLA-DMA,HLA-DOA,HLA-DPA1,HLA-DPB1,HLA-DQA1,HLA-DQA2,HLA-DRA,HLA-F,HPSE,HSD11B1,IP6K3,ITGB2,LCK,LILR…	91
Cellular Movement, Hematological System Development and Function, Immune Cell Trafficking, Inflammatory Response	chemotaxis of myeloid cells	1,24E-24	ADORA2A,AIF1,C3,C5AR2,CAMP,CCL13,CCL2,CCL21,CCR5,CD74,CORO1A,CTSG,CX3CR1,CXCL10,CXCL12,CXCL2,CXCL9,DEFA1 (includes others),DEFB1,ELANE,FCER1G,FLT1,FPR1,GNLY,INHBA,ITGA9,ITGB2,LILRB3,LYN,MYO1F,PENK,PF4,PIK3R5,PPBP,RARRES2,RASGRP4,S100A12,S100A8,SELE,SERPINA3,SLPI,SPI1,TPSAB1/TPSB2,VTN,WAS	45
Cellular Movement, Hematological System Development and Function, Immune Cell Trafficking, Inflammatory Response	chemotaxis of phagocytes	1,39E-24	ADORA2A,AIF1,C3,C5AR2,CAMP,CCL2,CCL21,CCR5,CD74,CORO1A,CTSG,CX3CR1,CXCL10,CXCL12,CXCL2,CXCL9,DEFA1 (includes others),DEFB1,ELANE,FCER1G,FLT1,FPR1,GNLY,INHBA,ITGA9,ITGB2,LILRB3,LYN,MYO1F,PENK,PF4,PIK3R5,PPBP,RARRES2,RASGRP4,RNASE2,S100A12,S100A8,SELE,SERPINA3,SLPI,SPI1,TPSAB1/TPSB2,VTN,WAS	45
Cellular Movement	cell movement	3,33E-24	ACTA2,ADORA2A,ADRB3,AGR2,AIF1,APCS,AREG,ARHGEF4,ARMS2,ASB2,BAI1,BATF,BDKRB2,BHLHE40,BMX,C3,C5AR2,CAMP,CBS/LOC102724560,CCL13,CCL18,CCL2,CCL21,CCR5,CD2,CD3E,CD48,CD74,CD86,CD8A,CGB (includes others),CLEC11A,COL17A1,COMP,CORO1A,CRH,CTSG,CX3CR1,CXCL10,CXCL11,CXCL12,CXCL2,CXCL9,CYP1A1,DEFA1 (includes others),DEFB1,DKK3,DPT,EDIL3,ELANE,ELK1,EPO,FCER1G,FCGR3A/FCGR3B,FGF10,FGF13,FGFBP1,FLT1,FMOD,FPR1,GH…	131
Cellular Movement, Immune Cell Trafficking	leukocyte migration	5,19E-24	ADORA2A,ADRB3,AIF1,APCS,ASB2,BATF,C3,C5AR2,CAMP,CCL13,CCL18,CCL2,CCL21,CCR5,CD2,CD3E,CD48,CD74,CD86,CD8A,CLEC11A,CORO1A,CRH,CTSG,CX3CR1,CXCL10,CXCL11,CXCL12,CXCL2,CXCL9,CYP1A1,DEFA1 (includes others),DEFB1,EDIL3,ELANE,EPO,FCER1G,FCGR3A/FCGR3B,FLT1,FPR1,GNLY,INHBA,ITGA9,ITGB2,LCK,LEP,LILRB3,LTB,LY96,LYN,LYZ,MMP1,MPO,MYO1F,NCF1,NCF4,NDRG1,PENK,PF4,PGLYRP1,PIK3R5,PLA2G5,PPBP,PROK2,PTGDS,RARRES2,RASG…	80
Connective Tissue Disorders, Inflammatory Disease, Skeletal and Muscular Disorders	Rheumatic Disease	8,20E-24	ACTA2,ADORA2A,ADRB3,AIF1,ALPL,APCS,AREG,BMX,BPI,C1QB,C3,CAMP,CCL13,CCL18,CCL2,CCL21,CCR5,CD180,CD3D,CD74,CD86,COMP,CPE,CTSG,CXCL10,CXCL12,CXCL2,CXCL9,CYTL1,DEFA1 (includes others),DEFA4,ELANE,EPO,FAM101B,FCER1G,FCGR3A/FCGR3B,FCN1,FGF10,FLT1,FMOD,G0S2,GH1,GNLY,GZMA,GZMB,HLA-DMA,HLA-DOA,HLA-DPA1,HLA-DPB1,HLA-DQA1,HLA-DQA2,HLA-DRA,IGFBP1,IP6K3,ITGB2,LEP,LST1,LTB,LYN,LYZ,MATN3,MMP1,MPO,NCF1,NCF4,NGFR…	86
Cellular Movement, Hematological System Development and Function, Immune Cell Trafficking	cell movement of leukocytes	8,64E-24	ADORA2A,ADRB3,AIF1,APCS,ASB2,BATF,C3,C5AR2,CAMP,CCL13,CCL18,CCL2,CCL21,CCR5,CD2,CD3E,CD48,CD74,CD86,CD8A,CLEC11A,CORO1A,CRH,CTSG,CX3CR1,CXCL10,CXCL11,CXCL12,CXCL2,CXCL9,DEFA1 (includes others),DEFB1,EDIL3,ELANE,EPO,FCER1G,FCGR3A/FCGR3B,FLT1,FPR1,GNLY,INHBA,ITGA9,ITGB2,LCK,LEP,LILRB3,LTB,LYN,MPO,MYO1F,NCF1,NDRG1,PENK,PF4,PGLYRP1,PIK3R5,PLA2G5,PPBP,PROK2,PTGDS,RARRES2,RASGRP4,RETN,RNASE2,S100A12,S1…	74
Cellular Movement	migration of cells	9,88E-24	ACTA2,ADORA2A,ADRB3,AIF1,APCS,AREG,ARHGEF4,ARMS2,ASB2,BAI1,BATF,BDKRB2,BHLHE40,BMX,C3,C5AR2,CAMP,CBS/LOC102724560,CCL13,CCL18,CCL2,CCL21,CCR5,CD2,CD3E,CD48,CD74,CD86,CD8A,CGB (includes others),CLEC11A,COL17A1,COMP,CORO1A,CRH,CTSG,CX3CR1,CXCL10,CXCL11,CXCL12,CXCL2,CXCL9,CYP1A1,DEFA1 (includes others),DEFB1,DPT,EDIL3,ELANE,ELK1,EPO,FCER1G,FCGR3A/FCGR3B,FGF10,FGF13,FLT1,FMOD,FPR1,GH1,GNLY,GPBAR1,GZM…	122
Cellular Movement, Hematological System Development and Function, Immune Cell Trafficking	cell movement of myeloid cells	1,63E-23	ADORA2A,ADRB3,AIF1,C3,C5AR2,CAMP,CCL13,CCL2,CCL21,CCR5,CD2,CD48,CD74,CLEC11A,CORO1A,CRH,CTSG,CX3CR1,CXCL10,CXCL11,CXCL12,CXCL2,CXCL9,DEFA1 (includes others),DEFB1,EDIL3,ELANE,EPO,FCER1G,FLT1,FPR1,GNLY,INHBA,ITGA9,ITGB2,LEP,LILRB3,LTB,LYN,MYO1F,NCF1,NDRG1,PENK,PF4,PIK3R5,PLA2G5,PPBP,PROK2,PTGDS,RARRES2,RASGRP4,RETN,S100A12,S100A8,SELE,SERPINA3,SLPI,SPI1,TPSAB1/TPSB2,VTN,WAS	61
Cellular Movement, Hematological System Development and Function, Immune Cell Trafficking, Inflammatory Response	homing of neutrophils	1,84E-23	ADORA2A,C3,C5AR2,CAMP,CCL2,CCL21,CD74,CORO1A,CTSG,CXCL10,CXCL12,CXCL2,DEFB1,ELANE,FCER1G,FPR1,ITGA9,ITGB2,LILRB3,LYN,MYO1F,PENK,PF4,PIK3R5,PPBP,RASGRP4,S100A12,S100A8,SELE,SLPI,SPI1,TPSAB1/TPSB2,VTN,WAS	34
Cellular Movement, Hematological System Development and Function, Immune Cell Trafficking, Inflammatory Response	chemotaxis of leukocytes	2,61E-23	ADORA2A,AIF1,C3,C5AR2,CAMP,CCL13,CCL18,CCL2,CCL21,CCR5,CD74,CORO1A,CTSG,CX3CR1,CXCL10,CXCL11,CXCL12,CXCL2,CXCL9,DEFA1 (includes others),DEFB1,ELANE,FCER1G,FLT1,FPR1,GNLY,INHBA,ITGA9,ITGB2,LILRB3,LYN,MYO1F,PENK,PF4,PIK3R5,PPBP,RARRES2,RASGRP4,RNASE2,S100A12,S100A8,SELE,SERPINA3,SLPI,SPI1,TPSAB1/TPSB2,VTN,WAS	48
Cellular Movement, Hematological System Development and Function, Immune Cell Trafficking, Inflammatory Response	cell movement of phagocytes	3,02E-23	ADORA2A,ADRB3,AIF1,ASB2,C3,C5AR2,CAMP,CCL2,CCL21,CCR5,CD74,CD86,CLEC11A,CORO1A,CRH,CTSG,CX3CR1,CXCL10,CXCL11,CXCL12,CXCL2,CXCL9,DEFA1 (includes others),DEFB1,EDIL3,ELANE,EPO,FCER1G,FLT1,FPR1,GNLY,INHBA,ITGA9,ITGB2,LEP,LILRB3,LTB,LYN,MPO,MYO1F,NCF1,NDRG1,PENK,PF4,PIK3R5,PPBP,PROK2,PTGDS,RARRES2,RASGRP4,RETN,RNASE2,S100A12,S100A8,SELE,SERPINA3,SLPI,SPI1,TPSAB1/TPSB2,VTN,WAS	61
Cellular Movement, Hematological System Development and Function, Immune Cell Trafficking	homing of granulocytes	6,26E-23	ADORA2A,C3,C5AR2,CAMP,CCL13,CCL2,CCL21,CD74,CORO1A,CTSG,CXCL10,CXCL12,CXCL2,CXCL9,DEFB1,ELANE,FCER1G,FPR1,ITGA9,ITGB2,LILRB3,LYN,MYO1F,PENK,PF4,PIK3R5,PPBP,RASGRP4,S100A12,S100A8,SELE,SLPI,SPI1,TPSAB1/TPSB2,VTN,WAS	36
Cellular Movement, Hematological System Development and Function, Immune Cell Trafficking	homing of leukocytes	7,03E-23	ADORA2A,AIF1,BATF,C3,C5AR2,CAMP,CCL13,CCL18,CCL2,CCL21,CCR5,CD74,CORO1A,CTSG,CX3CR1,CXCL10,CXCL11,CXCL12,CXCL2,CXCL9,DEFA1 (includes others),DEFB1,ELANE,FCER1G,FLT1,FPR1,GNLY,INHBA,ITGA9,ITGB2,LILRB3,LYN,MYO1F,PENK,PF4,PIK3R5,PPBP,RARRES2,RASGRP4,RNASE2,S100A12,S100A8,SELE,SERPINA3,SLPI,SPI1,TPSAB1/TPSB2,VTN,WAS	49
Cellular Movement, Hematological System Development and Function, Immune Cell Trafficking, Inflammatory Response	chemotaxis of neutrophils	1,90E-22	ADORA2A,C3,C5AR2,CAMP,CCL2,CCL21,CD74,CORO1A,CTSG,CXCL10,CXCL12,CXCL2,DEFB1,ELANE,FCER1G,FPR1,ITGA9,ITGB2,LILRB3,LYN,MYO1F,PENK,PF4,PIK3R5,PPBP,RASGRP4,S100A12,S100A8,SELE,SLPI,SPI1,TPSAB1/TPSB2,VTN	33
Cellular Movement	homing of cells	4,70E-22	ADORA2A,AIF1,BATF,C3,C5AR2,CAMP,CCL13,CCL18,CCL2,CCL21,CCR5,CD74,CORO1A,CTSG,CX3CR1,CXCL10,CXCL11,CXCL12,CXCL2,CXCL9,DEFA1 (includes others),DEFB1,ELANE,FCER1G,FGF10,FGFBP1,FLT1,FPR1,GH1,GNLY,INHBA,ITGA9,ITGB2,LCK,LEP,LILRB3,LYN,MUC1,MYO1F,PENK,PF4,PIK3R5,PPBP,PROK2,RARRES2,RASGRP4,RGS10,RNASE2,S100A12,S100A8,SELE,SERPINA3,SLPI,SNAI2,SPI1,TPSAB1/TPSB2,VTN,WAS,XCL2	59
Cellular Movement	chemotaxis of cells	5,18E-22	ADORA2A,AIF1,C3,C5AR2,CAMP,CCL13,CCL18,CCL2,CCL21,CCR5,CD74,CORO1A,CTSG,CX3CR1,CXCL10,CXCL11,CXCL12,CXCL2,CXCL9,DEFA1 (includes others),DEFB1,ELANE,FCER1G,FGF10,FGFBP1,FLT1,FPR1,GH1,GNLY,INHBA,ITGA9,ITGB2,LCK,LEP,LILRB3,LYN,MUC1,MYO1F,PENK,PF4,PIK3R5,PPBP,PROK2,RARRES2,RASGRP4,RGS10,RNASE2,S100A12,S100A8,SELE,SERPINA3,SLPI,SPI1,TPSAB1/TPSB2,VTN,WAS,XCL2	57
Cellular Movement, Hematological System Development and Function, Immune Cell Trafficking, Inflammatory Response	chemotaxis of granulocytes	5,76E-22	ADORA2A,C3,C5AR2,CAMP,CCL13,CCL2,CCL21,CD74,CORO1A,CTSG,CXCL10,CXCL12,CXCL2,CXCL9,DEFB1,ELANE,FCER1G,FPR1,ITGA9,ITGB2,LILRB3,LYN,MYO1F,PENK,PF4,PIK3R5,PPBP,RASGRP4,S100A12,S100A8,SELE,SLPI,SPI1,TPSAB1/TPSB2,VTN	35
Inflammatory Response	inflammatory response	3,08E-21	ADORA2A,AFAP1L2,AIF1,AOAH,APCS,BPI,C3,C5AR2,CAMP,CCL13,CCL18,CCL2,CCL21,CCR5,CD74,CORO1A,CRH,CTSG,CX3CR1,CXCL10,CXCL11,CXCL12,CXCL2,CXCL9,DEFA1 (includes others),DEFB1,ELANE,EPO,FCER1G,FLT1,FPR1,GNLY,HPGDS,HPSE,INHBA,ITGA9,ITGB2,LEP,LILRB3,LILRB4,LY96,LYN,LYZ,MMP1,MPO,MUC1,MYO1F,NCF1,NLRC4,NOX4,NTS,PENK,PF4,PGLYRP1,PIK3R5,PLIN2,PPBP,RARRES2,RASGRP4,RNASE2,S100A12,S100A8,SELE,SERPINA3,SLPI,SPI1,TN…	70
Cellular Movement, Hematological System Development and Function, Immune Cell Trafficking	cell movement of granulocytes	8,22E-21	ADORA2A,ADRB3,C3,C5AR2,CAMP,CCL13,CCL2,CCL21,CD2,CD48,CD74,CLEC11A,CORO1A,CRH,CTSG,CXCL10,CXCL11,CXCL12,CXCL2,CXCL9,DEFB1,EDIL3,ELANE,EPO,FCER1G,FPR1,ITGA9,ITGB2,LEP,LILRB3,LYN,MYO1F,NCF1,PENK,PF4,PIK3R5,PLA2G5,PPBP,RASGRP4,S100A12,S100A8,SELE,SLPI,SPI1,TPSAB1/TPSB2,VTN,WAS	47
Connective Tissue Disorders, Inflammatory Disease, Skeletal and Muscular Disorders	arthritis	1,36E-20	ADORA2A,ADRB3,AIF1,ALPL,AREG,BMX,C3,CCL13,CCL18,CCL2,CCL21,CCR5,CD180,CD3D,CD74,CD86,COMP,CPE,CTSG,CXCL10,CXCL12,CXCL2,CXCL9,CYTL1,DEFA1 (includes others),ELANE,EPO,FAM101B,FCER1G,FCGR3A/FCGR3B,FCN1,FGF10,FLT1,FMOD,G0S2,GH1,GNLY,GZMA,GZMB,HLA-DMA,HLA-DOA,HLA-DPA1,HLA-DPB1,HLA-DQA1,HLA-DQA2,HLA-DRA,IGFBP1,IP6K3,ITGB2,LEP,LST1,LTB,LYN,LYZ,MATN3,MMP1,MPO,NCF1,NCF4,NGFR,NTRK2,PGLYRP1,PSMB9,PTGDS,RARR…	76
Inflammatory Disease	chronic inflammatory disorder	2,01E-18	ADORA2A,AIF1,ALPL,AREG,BPI,C3,CAMP,CCL13,CCL18,CCL2,CCL21,CCR5,CD3D,CD74,CD86,COMP,CTSG,CXCL10,CXCL12,CXCL2,CXCL9,CYP1A1,DEFA1 (includes others),DRD4,ELANE,EPO,FAM101B,FCGR3A/FCGR3B,FCN1,FGF10,G0S2,GH1,GNLY,GZMA,GZMB,HLA-DMA,HLA-DOA,HLA-DPA1,HLA-DPB1,HLA-DQA1,HLA-DQA2,HLA-DRA,HPGDS,HSD11B1,IL13RA2,IP6K3,ITGB2,KCNIP3,LST1,LTB,LYZ,MMP1,MPO,MUC1,NCF1,NCF1C,NCF4,NGFR,NTRK2,PGLYRP1,PSMB9,RARRES2,S100A…	72
Cellular Growth and Proliferation	proliferation of cells	4,18E-18	ADORA2A,AFAP1L2,AGR2,AIF1,AREG,ARMS2,ARNT2,ASB2,BAI1,BATF,BDKRB2,BHLHE40,BMX,BPI,BTNL9,C3,CAMP,CBS/LOC102724560,CCL13,CCL18,CCL2,CCL21,CCR5,CD180,CD2,CD37,CD3E,CD48,CD74,CD86,CD8A,CGB (includes others),CLEC11A,COMP,CORO1A,CRH,CTSG,CX3CR1,CXCL10,CXCL11,CXCL12,CXCL2,CXCL9,CYP1A1,CYP24A1,DEFA1 (includes others),DEFB1,DKK3,DPT,ELANE,ELK1,EPO,FBXO2,FCER1G,FCGR3A/FCGR3B,FGF10,FGF13,FGFBP1,FGL1,FLT1,FMO…	172
Cellular Development, Cellular Growth and Proliferation	proliferation of blood cells	1,08E-17	ADORA2A,AIF1,BATF,BHLHE40,BTNL9,C3,CAMP,CBS/LOC102724560,CCL2,CCL21,CCR5,CD180,CD2,CD37,CD3E,CD48,CD74,CD86,CD8A,CLEC11A,CORO1A,CRH,CXCL10,CXCL12,CXCL2,ELANE,ELK1,EPO,FCER1G,FCGR3A/FCGR3B,FGF10,GH1,HLA-DMA,HLA-DPA1,HLA-DPB1,HLA-DQA1,HPGDS,IL12RB2,INHBA,ITGB2,KCNIP3,LCK,LEP,LILRB2,LILRB3,LILRB4,LST1,LY86,LY96,LYN,MBP,MNDA,PENK,PF4,POU2F2,SAMSN1,SELE,SERPINB9,SLAMF1,SLAMF7,SLPI,SNAI2,SPI1,TBC1D10C,…	67
Cellular Movement, Hematological System Development and Function, Immune Cell Trafficking, Inflammatory Response	cell movement of neutrophils	1,25E-17	ADORA2A,ADRB3,C3,C5AR2,CAMP,CCL2,CCL21,CD74,CORO1A,CRH,CTSG,CXCL10,CXCL12,CXCL2,DEFB1,EDIL3,ELANE,FCER1G,FPR1,ITGA9,ITGB2,LILRB3,LYN,MYO1F,NCF1,PENK,PF4,PIK3R5,PPBP,RASGRP4,S100A12,S100A8,SELE,SLPI,SPI1,TPSAB1/TPSB2,VTN,WAS	38
Cellular Development, Cellular Growth and Proliferation, Hematological System Development and Function	proliferation of immune cells	2,26E-17	ADORA2A,AIF1,BATF,BHLHE40,BTNL9,C3,CAMP,CBS/LOC102724560,CCL2,CCL21,CCR5,CD180,CD2,CD37,CD3E,CD48,CD74,CD86,CD8A,CLEC11A,CORO1A,CRH,CXCL10,CXCL12,CXCL2,ELANE,EPO,FCER1G,FCGR3A/FCGR3B,FGF10,GH1,HLA-DMA,HLA-DPA1,HLA-DPB1,HLA-DQA1,HPGDS,IL12RB2,INHBA,ITGB2,KCNIP3,LCK,LEP,LILRB2,LILRB3,LILRB4,LST1,LY86,LY96,LYN,MBP,MNDA,PENK,PF4,POU2F2,SAMSN1,SERPINB9,SLAMF1,SLAMF7,SLPI,SPI1,TBC1D10C,THY1,TNFRSF11A,W…	64
Infectious Disease	Bacterial Infection	4,93E-17	APCS,BATF3,BDKRB2,BEX1,BPI,C1QB,C3,CAMP,CCL13,CCL18,CCL2,CCR5,COL17A1,CTSG,CXCL10,CXCL9,DEFA1 (includes others),DEFA4,ELANE,FCER1G,FCGR3A/FCGR3B,FCN1,FPR1,GZMA,GZMM,HLA-DMA,IL13RA2,ITGB2,LILRB3,LTB,LY86,LY96,LYZ,MPO,NCF1,NLRC4,RARRES2,RETN,RNASE2,SELE,SLAMF1,SLPI,UBD	43
Cell-To-Cell Signaling and Interaction, Hematological System Development and Function	binding of leukocytes	9,56E-17	BPI,C3,CAMP,CCL2,CCL21,CCR5,CD2,CD3E,CD48,CD86,CTSG,CXCL10,CXCL11,CXCL12,CXCL2,CXCL9,ELANE,FCGR3A/FCGR3B,FPR1,HLA-DMA,ITGB2,LCK,LYN,MPO,PENK,PF4,SELE,TNC,VTN	29
Cellular Development, Cellular Growth and Proliferation, Hematological System Development and Function	proliferation of mononuclear leukocytes	1,59E-16	ADORA2A,AIF1,BATF,BHLHE40,BTNL9,C3,CAMP,CBS/LOC102724560,CCL2,CCL21,CCR5,CD180,CD2,CD37,CD3E,CD48,CD74,CD86,CD8A,CORO1A,CRH,CXCL12,CXCL2,EPO,FCER1G,FCGR3A/FCGR3B,FGF10,GH1,HLA-DMA,HLA-DPA1,HLA-DPB1,HLA-DQA1,HPGDS,IL12RB2,INHBA,ITGB2,KCNIP3,LCK,LEP,LILRB2,LILRB3,LILRB4,LST1,LY86,LY96,LYN,MBP,MNDA,PENK,POU2F2,SAMSN1,SERPINB9,SLAMF1,SLAMF7,SLPI,SPI1,TBC1D10C,THY1,TNFRSF11A,WAS	60
Cell-To-Cell Signaling and Interaction, Hematological System Development and Function, Immune Cell Trafficking, Inflammatory Response	activation of phagocytes	2,62E-16	APCS,BPI,C3,CAMP,CCL13,CCL2,CCL21,CD300LF,CD37,CD48,CD86,CRH,CX3CR1,CXCL10,ELANE,EPO,FCER1G,FPR1,GH1,GNLY,GZMA,HPSE,HSD11B1,INHBA,ITGB2,LEP,LILRB3,LTB,LY96,LYN,MPO,NDRG1,PF4,PLA2G5,RARRES2,RNASE2,S100A12,SELE,SLPI,THY1,VTN	41
Cellular Development, Cellular Growth and Proliferation, Hematological System Development and Function	proliferation of lymphocytes	2,92E-16	ADORA2A,AIF1,BATF,BHLHE40,BTNL9,C3,CAMP,CBS/LOC102724560,CCL2,CCL21,CCR5,CD180,CD2,CD37,CD3E,CD48,CD74,CD86,CD8A,CORO1A,CRH,CXCL12,EPO,FCER1G,FCGR3A/FCGR3B,FGF10,GH1,HLA-DMA,HLA-DPA1,HLA-DPB1,HLA-DQA1,HPGDS,IL12RB2,INHBA,ITGB2,KCNIP3,LCK,LEP,LILRB2,LILRB3,LILRB4,LST1,LY86,LY96,LYN,MBP,MNDA,PENK,POU2F2,SAMSN1,SERPINB9,SLAMF1,SLAMF7,SLPI,SPI1,TBC1D10C,THY1,TNFRSF11A,WAS	59
Endocrine System Disorders, Gastrointestinal Disease, Immunological Disease, Metabolic Disease	insulin-dependent diabetes mellitus	6,34E-16	ACTA2,AIF1,ARHGAP15,CBS/LOC102724560,CCL2,CCR5,CD180,CD3D,CD3E,CD74,CD86,CTSW,CX3CR1,CXCL10,CYTL1,FCER1G,GZMA,HAAO,HCST,HLA-DMA,HLA-DOA,HLA-DPA1,HLA-DPB1,HLA-DQA1,HLA-DQA2,HLA-DRA,HLA-F,HPSE,HSD11B1,ITGB2,LCK,LILRB3,LILRB4,LST1,LY86,LYZ,MYO1F,NCF1,PLD4,PSMB9,RNASE6,RTP4,SIRPB1	43
Hematological System Development and Function, Tissue Morphology	quantity of leukocytes	6,96E-16	ADORA2A,AGR2,ALPL,BATF,BATF3,BHLHE40,C3,C5AR2,CAMP,CBS/LOC102724560,CCL2,CCL21,CCR5,CD180,CD3D,CD3E,CD48,CD74,CD86,CD8A,CLEC11A,CORO1A,CX3CR1,CXCL10,CXCL12,CXCL2,CYP1A1,DKK3,EPO,FCER1G,FLT1,FPR1,GNLY,HBB,HCST,HLA-DMA,HLA-DQA1,HSD11B1,IL12RB2,INHBA,ITGB2,LCK,LEP,LILRB3,LILRB4,LTB,LYN,MBP,MPO,MUC1,NGFR,PGLYRP1,POU2F2,PROK1,PROK2,PSMB9,RGS10,S100A8,SAMSN1,SELE,SNAI2,SPI1,TNFRSF11A,TSPAN33,VTN,WAS	66
Cell-To-Cell Signaling and Interaction, Hematological System Development and Function, Immune Cell Trafficking, Inflammatory Response	activation of myeloid cells	7,26E-16	APCS,BPI,C3,CAMP,CCL13,CCL2,CCL21,CD300LF,CD48,CD86,CLEC11A,CRH,CX3CR1,CXCL10,CXCL9,ELANE,EPO,FCER1G,FPR1,GH1,GZMA,HPSE,HSD11B1,INHBA,ITGB2,LEP,LILRB3,LY96,LYN,MPO,NDRG1,PF4,RARRES2,S100A12,S100A8,SELE,SLPI,THY1,VTN	39
Cell-To-Cell Signaling and Interaction, Hematological System Development and Function, Immune Cell Trafficking, Inflammatory Response	activation of mononuclear leukocytes	1,06E-15	ADORA2A,APCS,BHLHE40,C3,CCL13,CCL2,CD180,CD2,CD3D,CD3E,CD48,CD74,CD86,CD8A,CORO1A,CTSG,CXCL10,CXCL12,ELANE,FCER1G,FCGR3A/FCGR3B,FOXD1,GH1,GZMA,HLA-DPA1,HLA-DPB1,HLA-DRA,IL12RB2,ITGB2,LCK,LEP,LILRB2,LILRB3,LY96,LYN,MBP,NCF1,S100A12,SAMSN1,SERPINB9,SLAMF1,TBC1D10C,THY1,TNC,TPSAB1/TPSB2,WAS	46
Endocrine System Disorders, Gastrointestinal Disease, Metabolic Disease	diabetes mellitus	1,25E-15	ACTA2,ADRB3,AIF1,ARHGAP15,BPI,C3,CA4,CBS/LOC102724560,CCL2,CCR5,CD180,CD3D,CD3E,CD52,CD74,CD86,CTSW,CX3CR1,CXCL10,CYTL1,DKK3,DRD4,EPO,FCER1G,GZMA,HAAO,HBB,HCST,HK2,HLA-DMA,HLA-DOA,HLA-DPA1,HLA-DPB1,HLA-DQA1,HLA-DQA2,HLA-DRA,HLA-F,HMGCS2,HPSE,HSD11B1,HSD17B13,ITGB2,ITLN1,KCNJ5,LCK,LEP,LILRB3,LILRB4,LST1,LY86,LYZ,MAFA,MYO1F,NCF1,NOX4,P2RY12,PLD4,PRRX2,PSMB9,PTGDS,PTGFR,RETN,RNASE6,RTP4,SELE,SERPINA…	71
Cellular Development	differentiation of cells	2,01E-15	ADORA2A,ADRB3,ALPL,APCS,AREG,ASB2,BAI1,BATF,BATF3,BDKRB2,BHLHE40,BMX,C3,CAMP,CBS/LOC102724560,CCL2,CCL21,CCR5,CD2,CD300LF,CD3D,CD3E,CD74,CD86,CD8A,CGB (includes others),CHRDL2,CLEC11A,CRH,CTSG,CXCL10,CXCL12,CYTL1,DLK2,ELK1,EPO,FCER1G,FFAR2,FGF10,FGF13,FLT1,FSTL3,GAP43,GH1,GNLY,GZMB,HAS2,HCST,HEY2,HEYL,HIST1H4C,HLA-DMA,HLA-DOA,HLA-DQA1,HOXB5,HPSE,HSD11B1,IBSP,IL12RB2,IL13RA2,INHBA,IRX3,ITGB2,LAMB3…	115
Connective Tissue Disorders, Immunological Disease, Inflammatory Disease, Skeletal and Muscular Disorders	rheumatoid arthritis	2,07E-15	ADORA2A,AIF1,ALPL,AREG,CCL13,CCL18,CCL2,CCL21,CCR5,CD3D,CD74,CD86,COMP,CTSG,CXCL10,CXCL12,CXCL2,CXCL9,DEFA1 (includes others),ELANE,EPO,FAM101B,FCGR3A/FCGR3B,FCN1,FGF10,G0S2,GH1,GNLY,GZMA,GZMB,HLA-DMA,HLA-DOA,HLA-DPA1,HLA-DPB1,HLA-DQA1,HLA-DQA2,HLA-DRA,IP6K3,ITGB2,LST1,LTB,LYZ,MMP1,MPO,NCF4,NGFR,NTRK2,PGLYRP1,PSMB9,RARRES2,S100A12,S100A8,SELE,SNAI2,TNFRSF11A	55
Cell Signaling, Molecular Transport, Vitamin and Mineral Metabolism	mobilization of Ca2+	2,10E-15	ADORA2A,BMX,C3,CAMP,CCL18,CCL2,CCL21,CCR5,CD180,CD2,CD3E,CD8A,CX3CR1,CXCL10,CXCL11,CXCL12,CXCL2,CXCL9,DEFA1 (includes others),DIO2,FCER1G,FCGR3A/FCGR3B,FFAR2,FPR1,ITGB2,LCK,LILRB2,LILRB3,LILRB4,LYN,MBP,NTS,PLA2G5,PROK2,PTGFR,RARRES2,RGS20,SH3BP5,XCL2	39
Metabolic Disease	glucose metabolism disorder	2,49E-15	ACTA2,ADRB3,AIF1,ARHGAP15,BPI,C3,CA4,CBS/LOC102724560,CCL2,CCR5,CD180,CD3D,CD3E,CD52,CD74,CD86,COL5A3,CPE,CRH,CTSW,CX3CR1,CXCL10,CYTL1,DKK3,DRD4,EPO,FCER1G,FGL1,GH1,GZMA,HAAO,HBB,HCST,HK2,HLA-DMA,HLA-DOA,HLA-DPA1,HLA-DPB1,HLA-DQA1,HLA-DQA2,HLA-DRA,HLA-F,HMGCS2,HPSE,HSD11B1,HSD17B13,IGFBP1,ITGB2,ITLN1,KCNJ5,LCK,LEP,LILRB3,LILRB4,LST1,LY86,LYZ,MAFA,MYO1F,NCF1,NOX4,NTS,P2RY12,PLD4,PLIN2,PRRX2,PSMB9,…	80
Hematological System Development and Function, Tissue Morphology	quantity of blood cells	3,17E-15	ADORA2A,AGR2,ALPL,BATF,BATF3,BHLHE40,C3,C5AR2,CAMP,CBS/LOC102724560,CCL2,CCL21,CCR5,CD180,CD3D,CD3E,CD48,CD74,CD86,CD8A,CLEC11A,CORO1A,CX3CR1,CXCL10,CXCL12,CXCL2,CYP1A1,DKK3,EPO,FCER1G,FLT1,FPR1,GNLY,HBB,HBZ,HCST,HLA-DMA,HLA-DQA1,HSD11B1,IGFBP1,IL12RB2,IL13RA2,INHBA,ITGB2,LCK,LEP,LILRB3,LILRB4,LTB,LYN,MBP,MPO,MUC1,NGFR,PF4,PGLYRP1,POU2F2,PROK1,PROK2,PSMB9,RGS10,S100A8,SAMSN1,SELE,SNAI2,SPI1,TNFRS…	70
Cell-To-Cell Signaling and Interaction	binding of blood cells	3,63E-15	BPI,C3,CAMP,CCL2,CCL21,CCR5,CD2,CD3E,CD48,CD86,CTSG,CXCL10,CXCL11,CXCL12,CXCL2,CXCL9,ELANE,FCGR3A/FCGR3B,FPR1,HLA-DMA,ITGB2,LCK,LYN,MPO,P2RY12,PENK,PF4,SELE,TNC,VTN	30
Inflammatory Response	inflammation of organ	5,01E-15	ADORA2A,AGR2,APCS,AREG,BATF,BHLHE40,BMX,C3,C5AR2,CA4,CAMP,CBS/LOC102724560,CCL13,CCL18,CCL2,CCL21,CCR5,CD2,CD300LF,CD74,CD86,CD8A,CORO1A,CRH,CX3CR1,CXCL10,CXCL12,CXCL2,CXCL9,DEFA1 (includes others),DEFB1,EPO,FCER1G,FCGBP,FCGR3A/FCGR3B,FLT1,GZMB,HBB,HCST,HLA-DMA,HLA-DQA1,HLA-DRA,HMGCS2,HPGDS,HSD11B1,IGFBP1,IL12RB2,IL13RA2,ITGA9,ITGB2,KRT15,KRT6A,LCK,LEP,LTB,LY96,LYN,MBP,MMP1,MPO,MUC1,NCF1,NCF4,NGF…	75
Cellular Function and Maintenance	cellular homeostasis	6,44E-15	ACAP1,ADORA2A,BATF,BDKRB2,BHLHE40,BPI,C3,CAMP,CCL13,CCL18,CCL2,CCL21,CCR5,CD2,CD3D,CD3E,CD52,CD74,CD86,CD8A,CLEC11A,COL5A3,CORO1A,CPE,CRH,CTSG,CXCL10,CXCL12,CXCL2,DEFA1 (includes others),DEFB1,ELK1,EPO,FCER1G,FCGR3A/FCGR3B,FFAR2,FLT1,FPR1,GH1,GNLY,GPBAR1,GZMA,GZMB,GZMM,HAAO,HLA-DMA,HLA-DOA,HLA-DQA1,HSD11B1,IL12RB2,IL13RA2,INHBA,ITGB2,KCNJ5,LCK,LEP,LILRB2,LILRB3,LILRB4,LTB,LYN,MBP,MMP1,MUC1,NDRG1,…	91
Cell-To-Cell Signaling and Interaction, Cellular Growth and Proliferation	stimulation of cells	7,22E-15	ADORA2A,BTNL9,C3,CAMP,CCL13,CCL18,CCL2,CCL21,CD2,CD3E,CD52,CD74,CD86,CD8A,CLEC11A,CRH,CTSG,CXCL10,CXCL11,CXCL12,EPO,GH1,INHBA,LCK,LEP,LILRB2,LILRB4,MBP,MPO,MUC1,NTRK2,NTS,PF4,PPBP,RASGRP4,SLAMF1	36
Cell-To-Cell Signaling and Interaction, Tissue Development	adhesion of blood cells	9,04E-15	ADORA2A,APCS,BPI,C3,CAMP,CCL2,CCL21,CCR5,CD2,CD48,CD74,CORO1A,CTSG,CX3CR1,CXCL10,CXCL11,CXCL12,CXCL2,CXCL9,ELANE,FCER1G,FCGR3A/FCGR3B,FLT1,FPR1,GH1,GZMB,HPSE,ITGB2,LCK,LILRB3,LYN,MPO,P2RY12,PF4,PPBP,S100A8,SELE,SPI1,THY1,VTN	40
Cellular Movement, Hematological System Development and Function, Immune Cell Trafficking, Inflammatory Response	migration of phagocytes	1,70E-14	ADORA2A,ASB2,C3,CAMP,CCL2,CCL21,CCR5,CD74,CD86,CLEC11A,CRH,CTSG,CX3CR1,CXCL10,CXCL11,CXCL12,CXCL2,CXCL9,DEFB1,FLT1,FPR1,ITGB2,MPO,PIK3R5,PROK2,PTGDS,RARRES2,S100A8,SELE,SLPI,VTN,WAS	32
Cell-To-Cell Signaling and Interaction, Inflammatory Response	immune response of leukocytes	1,77E-14	ADORA2A,APCS,BATF3,C3,CAMP,CCL2,CCL21,CD180,CD48,CD74,CD86,CD8A,CORO1A,CTSG,CXCL10,FCER1G,FCGR3A/FCGR3B,FCN1,FPR1,ITGB2,LILRB3,LILRB4,LY96,LYN,MUC1,PF4,PGLYRP1,PLA2G5,SERPINB9,SIRPB1,SPI1,THY1,VTN,WAS	34
Tissue Morphology	quantity of cells	4,22E-14	ADORA2A,AGR2,ALPL,APCS,BATF,BATF3,BHLHE40,C3,C5AR2,CAMP,CBS/LOC102724560,CCL2,CCL21,CCR5,CD180,CD3D,CD3E,CD48,CD74,CD86,CD8A,CGB (includes others),CLEC11A,COL5A3,CORO1A,CRH,CX3CR1,CXCL10,CXCL12,CXCL2,CYP1A1,DKK3,EPO,FCER1G,FGF10,FGF13,FGL1,FLT1,FPR1,FSTL3,GH1,GNG7,GNLY,HBB,HBZ,HCST,HEYL,HLA-DMA,HLA-DQA1,HSD11B1,IGFBP1,IL12RB2,IL13RA2,INHBA,IRX3,ITGB2,KCNIP3,LCK,LEP,LHB,LILRB3,LILRB4,LTB,LYN,MBP,M…	93
Cell-To-Cell Signaling and Interaction	binding of cells	4,84E-14	AREG,BAI1,BPI,C3,CAMP,CCL2,CCL21,CCR5,CD177,CD2,CD3E,CD48,CD74,CD86,CTSG,CXCL10,CXCL11,CXCL12,CXCL2,CXCL9,DEFA1 (includes others),ELANE,FCGR3A/FCGR3B,FPR1,GZMB,HAS2,HLA-DMA,HPSE,INHBA,ITGA9,ITGB2,ITLN1,LCK,LEP,LY96,LYN,MPO,P2RY12,PENK,PF4,PLA2G5,SELE,THY1,TNC,VTN	45
Cell-To-Cell Signaling and Interaction, Hematological System Development and Function, Immune Cell Trafficking, Inflammatory Response	activation of lymphocytes	8,04E-14	ADORA2A,APCS,BHLHE40,C3,CCL13,CCL2,CD180,CD2,CD3D,CD3E,CD48,CD74,CD86,CD8A,CORO1A,CTSG,CXCL10,CXCL12,ELANE,FCER1G,FCGR3A/FCGR3B,FOXD1,GZMA,HLA-DPA1,HLA-DPB1,HLA-DRA,IL12RB2,ITGB2,LCK,LEP,LILRB2,LILRB3,LYN,MBP,NCF1,SAMSN1,SERPINB9,SLAMF1,TBC1D10C,THY1,TNC,WAS	42
Cell-To-Cell Signaling and Interaction, Cellular Growth and Proliferation, Hematological System Development and Function	stimulation of leukocytes	9,56E-14	C3,CAMP,CCL13,CCL2,CD2,CD3E,CD52,CD74,CD86,CRH,CTSG,CXCL10,CXCL11,CXCL12,EPO,LEP,LILRB2,LILRB4,MBP,MPO,MUC1,NTS,PF4,PPBP,SLAMF1	25
Cellular Movement, Hematological System Development and Function, Immune Cell Trafficking, Inflammatory Response	chemotaxis of mononuclear leukocytes	1,63E-13	ADORA2A,AIF1,CAMP,CCL13,CCL18,CCL2,CCL21,CCR5,CTSG,CXCL10,CXCL11,CXCL12,CXCL9,DEFA1 (includes others),DEFB1,FLT1,FPR1,GNLY,INHBA,PENK,PF4,S100A12,SELE,SERPINA3,WAS	25
Cell-To-Cell Signaling and Interaction, Hematological System Development and Function, Immune Cell Trafficking, Tissue Development	adhesion of immune cells	1,92E-13	ADORA2A,BPI,C3,CAMP,CCL2,CCL21,CCR5,CD2,CD48,CD74,CORO1A,CTSG,CX3CR1,CXCL10,CXCL11,CXCL12,CXCL2,CXCL9,ELANE,FCGR3A/FCGR3B,FLT1,FPR1,GH1,HPSE,ITGB2,LCK,LILRB3,LYN,MPO,PF4,PPBP,S100A8,SELE,SPI1,THY1,VTN	36
Hematological System Development and Function, Tissue Morphology	quantity of mononuclear leukocytes	2,26E-13	ADORA2A,BATF,BATF3,BHLHE40,C3,CAMP,CBS/LOC102724560,CCL2,CCL21,CCR5,CD180,CD3D,CD3E,CD48,CD74,CD86,CD8A,CLEC11A,CORO1A,CX3CR1,CXCL10,CXCL12,CYP1A1,DKK3,FCER1G,FLT1,GNLY,HCST,HLA-DMA,HLA-DQA1,IL12RB2,INHBA,ITGB2,LCK,LEP,LILRB3,LILRB4,LTB,LYN,MBP,MPO,MUC1,PGLYRP1,POU2F2,PROK1,PROK2,PSMB9,SAMSN1,SELE,SPI1,TNFRSF11A,TSPAN33,WAS	53
Cellular Movement, Hematological System Development and Function, Immune Cell Trafficking	cell movement of mononuclear leukocytes	2,33E-13	ADORA2A,AIF1,BATF,C3,CAMP,CCL13,CCL18,CCL2,CCL21,CCR5,CD2,CD3E,CD48,CD86,CD8A,CTSG,CX3CR1,CXCL10,CXCL11,CXCL12,CXCL9,DEFA1 (includes others),DEFB1,FLT1,FPR1,GNLY,INHBA,ITGA9,ITGB2,LCK,LEP,LTB,PENK,PF4,PROK2,RARRES2,RETN,S100A12,SELE,SERPINA3,WAS	41
Cell-To-Cell Signaling and Interaction, Cellular Movement, Hematological System Development and Function, Immune Cell Trafficking	recruitment of leukocytes	2,97E-13	C3,CAMP,CCL2,CCL21,CCR5,CD74,CD8A,CTSG,CX3CR1,CXCL10,CXCL11,CXCL12,CXCL2,CXCL9,CYP1A1,EDIL3,ELANE,FCGR3A/FCGR3B,FLT1,ITGB2,LEP,LY96,LYN,LYZ,MMP1,NCF4,PIK3R5,RARRES2,SELE,SLPI,THY1,TNC,TPSAB1/TPSB2	33
Cellular Movement	mobilization of cells	3,00E-13	CCL2,CCL21,CCR5,CLEC11A,CX3CR1,CXCL10,CXCL12,CXCL2,DEFA1 (includes others),ELANE,EPO,FPR1,ITGB2,PF4,PROK1,PROK2,SELE	17
Cell-To-Cell Signaling and Interaction, Inflammatory Response	response of phagocytes	3,68E-13	ADORA2A,APCS,C3,CAMP,CCL2,CCL21,CCR5,CORO1A,CXCL10,CXCL12,FCER1G,FCGR3A/FCGR3B,FCN1,FPR1,ITGB2,LILRB3,LY96,LYN,PF4,PGLYRP1,PLA2G5,SERPINB9,SIRPB1,SPI1,TNFRSF11A,VTN,WAS	27
Cellular Movement	infiltration	4,20E-13	ADORA2A,ADRB3,APCS,C3,CCL18,CCL2,CCL21,CCR5,CD2,CD48,CD86,CRH,CTSG,CXCL10,CXCL12,CXCL2,CXCL9,EDIL3,ELANE,EPO,FCER1G,FLT1,FPR1,ITGB2,LEP,LILRB3,LTB,MBP,MPO,NCF1,NDRG1,NGFR,PF4,PGLYRP1,PLA2G5,PPBP,RETN,S100A8,SELE	39
Cellular Compromise, Inflammatory Response	degranulation of cells	5,26E-13	C3,C5AR2,CAMP,CCL2,CD48,CORO1A,CRH,CX3CR1,DEFA1 (includes others),FCER1G,FCGR3A/FCGR3B,FPR1,HSD11B1,IL13RA2,ITGB2,LEP,LILRB3,LILRB4,LYN,MPO,MYO1F,NTS,PF4,PPBP,PRAM1,PTGDS,RASGRP4	27
Inflammatory Response	inflammation of body region	6,71E-13	ADORA2A,AGR2,APCS,BATF,BDKRB2,BHLHE40,C3,C5AR2,CA4,CAMP,CBS/LOC102724560,CCL18,CCL2,CCL21,CCR5,CD2,CD300LF,CD74,CD86,CD8A,CORO1A,CRH,CX3CR1,CXCL10,CXCL12,CXCL2,EPO,FCER1G,FCGR3A/FCGR3B,FLT1,HCST,HLA-DMA,HLA-DQA1,HPGDS,HSD11B1,IGFBP1,IL12RB2,IL13RA2,ITGA9,ITGB2,LCK,LEP,LTB,LY96,LYN,MBP,MPO,MUC1,NCF1,NCF4,NGFR,NLRC4,P2RY12,PF4,RARRES2,RASGRP4,S100A8,SELE,SGCA,SLPI,SPI1,WAS	62
Immunological Disease	hypersensitive reaction	6,98E-13	ADRB3,C3,CAMP,CCL13,CCL18,CCL2,CCL21,CCR5,CD2,CD300LF,CD74,CORO1A,CXCL10,CXCL9,DEFA1 (includes others),DEFB1,FCER1G,FCGBP,GZMB,HBB,HLA-DMA,HLA-DQA1,HLA-DRA,HMGCS2,HPGDS,ITGB2,KRT15,KRT6A,LILRB4,LTB,LYN,MBP,NCF1,NGFR,PTGDS,S100A8,SELE,SPI1	38
Cell Death and Survival	cytolysis	7,28E-13	BATF3,BPI,C3,CAMP,CD177,CD48,CD8A,CX3CR1,DEFA1 (includes others),FCER1G,FCGR3A/FCGR3B,GNLY,GZMA,GZMB,GZMM,HBB,HCST,HLA-F,IBSP,ITGB2,KRT6A,LCK,LYN,LYZ,MUC1,P2RY12,PF4,SERPINB9,SLAMF7,THY1	30
Cellular Movement, Hematological System Development and Function, Immune Cell Trafficking	homing of mononuclear leukocytes	7,66E-13	ADORA2A,AIF1,BATF,CAMP,CCL13,CCL18,CCL2,CCL21,CCR5,CTSG,CXCL10,CXCL11,CXCL12,CXCL9,DEFA1 (includes others),DEFB1,FLT1,FPR1,GNLY,INHBA,PENK,PF4,S100A12,SELE,SERPINA3,WAS	26
Cellular Function and Maintenance	function of leukocytes	7,73E-13	BATF3,BHLHE40,C3,C5AR2,CCL2,CCR5,CD300LF,CD3E,CD74,CD86,CD8A,CRH,CX3CR1,CXCL10,CXCL12,ELANE,FCER1G,FLT1,GZMA,HCST,HLA-DMA,IL12RB2,IL13RA2,ITGB2,LEP,LILRB3,LILRB4,LTB,LY96,LYN,MPO,NCF1,NLRC4,PLA2G5,PRAM1,RASGRP4,SAMSN1,SELE,SERPINB9,SLAMF1,SLPI,TBC1D10C,UBD,WAS	44
Hematological System Development and Function, Inflammatory Response, Tissue Morphology	quantity of phagocytes	8,20E-13	ADORA2A,AGR2,BATF3,C3,C5AR2,CAMP,CBS/LOC102724560,CCL2,CCL21,CCR5,CLEC11A,CX3CR1,CXCL10,CYP1A1,EPO,FCER1G,FPR1,GNLY,HSD11B1,IL12RB2,ITGB2,LEP,LILRB4,LTB,LYN,MPO,NGFR,PGLYRP1,PROK1,PROK2,S100A8,SELE,SPI1,TNFRSF11A,TSPAN33,VTN,WAS	37
Cellular Movement, Hematological System Development and Function, Immune Cell Trafficking, Inflammatory Response	chemotaxis of monocytes	8,24E-13	AIF1,CAMP,CCL2,CTSG,CXCL10,CXCL12,CXCL9,DEFB1,FLT1,FPR1,GNLY,INHBA,PENK,PF4,S100A12,SELE,SERPINA3,WAS	18
Cellular Movement, Hematological System Development and Function, Immune Cell Trafficking	infiltration of leukocytes	1,03E-12	ADORA2A,ADRB3,APCS,C3,CCL18,CCL2,CCL21,CCR5,CD2,CD48,CD86,CRH,CTSG,CXCL10,CXCL12,CXCL2,CXCL9,EDIL3,ELANE,EPO,FCER1G,FLT1,FPR1,ITGB2,LEP,LILRB3,LTB,MPO,NCF1,NDRG1,PF4,PGLYRP1,PLA2G5,PPBP,RETN,S100A8,SELE	37
Cell-To-Cell Signaling and Interaction, Cellular Movement	recruitment of cells	1,13E-12	C3,CAMP,CCL2,CCL21,CCR5,CD74,CD8A,CTSG,CX3CR1,CXCL10,CXCL11,CXCL12,CXCL2,CXCL9,CYP1A1,EDIL3,ELANE,FCGR3A/FCGR3B,FLT1,HEY2,ITGB2,LEP,LY96,LYN,LYZ,MMP1,NCF4,PIK3R5,RARRES2,SELE,SLPI,THY1,TNC,TPSAB1/TPSB2	34
Cellular Function and Maintenance	function of blood cells	1,25E-12	BATF3,BHLHE40,C3,C5AR2,CCL2,CCR5,CD300LF,CD3E,CD74,CD86,CD8A,CRH,CX3CR1,CXCL10,CXCL12,ELANE,EPO,FCER1G,FLT1,GZMA,HCST,HLA-DMA,IL12RB2,IL13RA2,ITGB2,LEP,LILRB3,LILRB4,LTB,LY96,LYN,MPO,NCF1,NLRC4,P2RY12,PLA2G5,PRAM1,RASGRP4,SAMSN1,SELE,SERPINB9,SLAMF1,SLPI,TBC1D10C,UBD,WAS	46
Cellular Movement	infiltration of cells	1,29E-12	ADORA2A,ADRB3,APCS,C3,CCL18,CCL2,CCL21,CCR5,CD2,CD48,CD86,CRH,CTSG,CXCL10,CXCL12,CXCL2,CXCL9,EDIL3,ELANE,EPO,FCER1G,FLT1,FPR1,ITGB2,LEP,LILRB3,LTB,MBP,MPO,NCF1,NDRG1,PF4,PGLYRP1,PLA2G5,PPBP,RETN,S100A8,SELE	38
Cell Death and Survival	cell death	1,82E-12	ACSM5,ADORA2A,AFAP1L2,AGR2,AIF1,APCS,AREG,ARNT2,ASB2,BATF3,BDKRB2,BHLHE40,BMX,BPI,C3,CA4,CAMP,CBS/LOC102724560,CCL13,CCL2,CCL21,CCR5,CD177,CD2,CD37,CD3E,CD48,CD74,CD86,CD8A,CDH6,CGB (includes others),CLEC11A,COL5A3,COMP,CORO1A,CRH,CTSG,CX3CR1,CXCL10,CXCL11,CXCL12,CXCL2,CXCL9,DEFA1 (includes others),DEFB1,DKK3,DYNC1I1,EDIL3,ELANE,ELK1,EPO,EYS,FBXO2,FCER1G,FCGR3A/FCGR3B,FGF10,FLT1,FMOD,FSTL3,G0S2,G…	148
Cellular Movement, Hematological System Development and Function, Immune Cell Trafficking	cell movement of antigen presenting cells	1,86E-12	ADORA2A,ASB2,C3,CAMP,CCL2,CCL21,CCR5,CD74,CD86,CTSG,CX3CR1,CXCL10,CXCL11,CXCL12,CXCL9,DEFA1 (includes others),DEFB1,EPO,FLT1,FPR1,GNLY,ITGB2,LEP,LTB,MPO,NDRG1,PF4,PTGDS,RARRES2,RETN,RNASE2,SELE,VTN,WAS	34
Cellular Development, Cellular Growth and Proliferation, Hematological System Development and Function	proliferation of T lymphocytes	4,60E-12	ADORA2A,AIF1,BATF,BHLHE40,BTNL9,C3,CAMP,CBS/LOC102724560,CCL2,CCL21,CCR5,CD2,CD37,CD3E,CD48,CD74,CD86,CD8A,CORO1A,CRH,CXCL12,FCER1G,FCGR3A/FCGR3B,GH1,HLA-DMA,HLA-DPA1,HLA-DPB1,HLA-DQA1,IL12RB2,INHBA,ITGB2,KCNIP3,LCK,LEP,LILRB2,LILRB4,MBP,PENK,SAMSN1,SERPINB9,SLAMF1,SPI1,TBC1D10C,THY1,TNFRSF11A,WAS	46
Cellular Movement, Hematological System Development and Function, Immune Cell Trafficking, Inflammatory Response	cell movement of monocytes	6,02E-12	AIF1,CAMP,CCL2,CTSG,CX3CR1,CXCL10,CXCL12,CXCL9,DEFB1,FLT1,FPR1,GNLY,INHBA,ITGB2,PENK,PF4,PROK2,RETN,S100A12,SELE,SERPINA3,WAS	22
Cell-To-Cell Signaling and Interaction, Inflammatory Response	immune response of phagocytes	8,99E-12	ADORA2A,APCS,C3,CAMP,CCL2,CCL21,CORO1A,CXCL10,FCER1G,FCGR3A/FCGR3B,FCN1,FPR1,ITGB2,LILRB3,LY96,LYN,PF4,PGLYRP1,PLA2G5,SERPINB9,SIRPB1,SPI1,VTN,WAS	24
Cell-To-Cell Signaling and Interaction, Cellular Movement, Hematological System Development and Function, Immune Cell Trafficking	recruitment of myeloid cells	1,20E-11	C3,CAMP,CCL2,CD8A,CTSG,CX3CR1,CXCL10,CXCL2,CXCL9,CYP1A1,EDIL3,ELANE,FCGR3A/FCGR3B,ITGB2,LEP,LY96,LYN,LYZ,MMP1,NCF4,PIK3R5,RARRES2,SELE,SLPI,TPSAB1/TPSB2	25
Cell-To-Cell Signaling and Interaction, Hematological System Development and Function, Immune Cell Trafficking, Inflammatory Response	activation of antigen presenting cells	1,27E-11	APCS,BPI,C3,CAMP,CCL2,CCL21,CD37,CD74,CD86,CPE,CX3CR1,CXCL10,EPO,FCER1G,GNLY,HLA-DMA,HLA-DOA,HLA-DQA1,HPSE,INHBA,LEP,LTB,LYN,MPO,PLA2G5,PSMB9,RAB32,RARRES2,RNASE2,SLPI,VTN	31
Inflammatory Response	immune response of cells	1,36E-11	ADORA2A,APCS,BATF3,C3,CAMP,CCL2,CCL21,CD180,CD48,CD74,CD86,CD8A,CORO1A,CTSG,CXCL10,ELANE,FCER1G,FCGR3A/FCGR3B,FCN1,FPR1,ITGB2,LCK,LEP,LILRB3,LILRB4,LY96,LYN,MPO,MUC1,NCF1,PF4,PGLYRP1,PLA2G5,PLD4,PRKX,S100A12,S100A8,SERPINB9,SIRPB1,SPI1,THY1,TRIM63,VTN,WAS	44
Cell-To-Cell Signaling and Interaction, Hematological System Development and Function, Immune Cell Trafficking, Inflammatory Response	activation of T lymphocytes	1,51E-11	ADORA2A,BHLHE40,C3,CCL13,CCL2,CD2,CD3D,CD3E,CD48,CD74,CD86,CD8A,CORO1A,CTSG,CXCL10,FCER1G,FOXD1,GZMA,HLA-DPA1,HLA-DPB1,HLA-DRA,IL12RB2,ITGB2,LCK,LILRB2,MBP,NCF1,SERPINB9,SLAMF1,TBC1D10C,THY1,TNC,WAS	33
Cell-To-Cell Signaling and Interaction, Hematological System Development and Function	binding of mononuclear leukocytes	1,80E-11	BPI,CCL2,CCL21,CCR5,CD2,CD3E,CD86,CXCL10,CXCL11,CXCL12,CXCL9,FCGR3A/FCGR3B,HLA-DMA,ITGB2,LCK,PENK,SELE,TNC	18
Cell-To-Cell Signaling and Interaction, Cellular Growth and Proliferation, Hematological System Development and Function	stimulation of mononuclear leukocytes	2,43E-11	C3,CCL2,CD2,CD3E,CD52,CD74,CD86,CRH,CTSG,CXCL10,CXCL11,CXCL12,EPO,LEP,LILRB2,LILRB4,MBP,MUC1,SLAMF1	19
Cell-To-Cell Signaling and Interaction, Cellular Movement, Immune Cell Trafficking	attraction of leukocytes	2,43E-11	C3,CAMP,CCL18,CCL2,CCL21,CCR5,CXCL10,CXCL11,CXCL12,CXCL9,DEFA1 (includes others),FPR1,PF4,PPBP	14
Cell-To-Cell Signaling and Interaction, Cellular Movement, Hematological System Development and Function, Immune Cell Trafficking	recruitment of granulocytes	2,55E-11	C3,CAMP,CCL2,CD8A,CTSG,CX3CR1,CXCL10,CXCL2,CXCL9,CYP1A1,EDIL3,ELANE,FCGR3A/FCGR3B,ITGB2,LEP,LY96,LYZ,MMP1,NCF4,PIK3R5,RARRES2,SELE,SLPI,TPSAB1/TPSB2	24
Dermatological Diseases and Conditions, Immunological Disease, Inflammatory Disease	lichen planus	3,00E-11	CCL13,CCL18,CCL2,CCL21,CD52,CD74,COMP,CXCL9,HBB,HLA-DPA1,HLA-DPB1,HLA-DRA,KRT15,KRT6A,LTB,RPS17	16
Cellular Movement	transmigration of cells	3,53E-11	ACTA2,ADORA2A,CCL2,CCR5,CD86,CRH,CX3CR1,CXCL10,CXCL11,CXCL12,CXCL2,CXCL9,ELANE,FPR1,ITGB2,RARRES2,SELE,SLPI,THY1,TNC	20
Cellular Function and Maintenance, Molecular Transport	flux of inorganic cation	4,30E-11	C3,CAMP,CCL18,CCL2,CCL21,CCR5,CD2,CD3E,CD8A,CXCL10,CXCL12,DEFA1 (includes others),DEFB1,EPO,FCGR3A/FCGR3B,FPR1,GH1,GPBAR1,ITGB2,KCNJ5,LEP,LILRB3,LYN,MBP,MMP1,NTS,OSCAR,PENK,PMCH,PPBP,VTN	31
Cell Signaling, Cellular Function and Maintenance, Molecular Transport, Vitamin and Mineral Metabolism	flux of Ca2+	4,31E-11	C3,CAMP,CCL18,CCL2,CCL21,CCR5,CD2,CD3E,CD8A,CXCL10,CXCL12,DEFA1 (includes others),DEFB1,EPO,FCGR3A/FCGR3B,FPR1,GH1,GPBAR1,ITGB2,KCNJ5,LEP,LILRB3,LYN,MBP,MMP1,NTS,OSCAR,PENK,PPBP,VTN	30
Free Radical Scavenging	synthesis of reactive oxygen species	5,36E-11	APCS,C3,CAMP,CBS/LOC102724560,CCL13,CCR5,CD52,CTSG,CXCL12,CXCL9,CYP1A1,ELANE,EPO,FCGR3A/FCGR3B,FPR1,GZMA,GZMB,GZMM,HAS2,HBB,HK2,ITGB2,LCK,LEP,LILRB2,LYN,MMP1,MPO,MUC1,NCF1,NCF1C,NCF4,NGFR,NOX4,PRAM1,PTGFR,RETN,S100A8,SELE,SERPINA3,SH3BP5,SPI1,TAGLN	43
Cellular Compromise, Inflammatory Response	degranulation of phagocytes	7,34E-11	C3,CAMP,CCL2,CORO1A,CRH,DEFA1 (includes others),FCER1G,HSD11B1,IL13RA2,ITGB2,LILRB4,LYN,MPO,MYO1F,NTS,PF4,PPBP,PRAM1,PTGDS,RASGRP4	20
Cell Signaling, Molecular Transport, Vitamin and Mineral Metabolism	quantity of Ca2+	7,42E-11	BDKRB2,C3,CCL13,CCL2,CCL21,CCR5,CD2,CD3E,CD8A,CRH,CX3CR1,CXCL10,CXCL11,CXCL12,CXCL9,EPO,FCER1G,FCGR3A/FCGR3B,FPR1,GH1,GUCA2B,IBSP,LCK,LEP,LILRB4,LYN,LYZ,NTS,PLA2G5,PMCH,PPBP,PTGFR,S100A8,SELE,THY1,TNFRSF11A,TPSAB1/TPSB2,WAS	38
Hematological System Development and Function, Tissue Morphology	quantity of lymphocytes	8,42E-11	ADORA2A,BATF,BATF3,BHLHE40,C3,CAMP,CCL2,CCL21,CCR5,CD180,CD3D,CD3E,CD48,CD74,CD86,CD8A,CORO1A,CX3CR1,CXCL10,CXCL12,CYP1A1,DKK3,FCER1G,FLT1,GNLY,HCST,HLA-DMA,HLA-DQA1,IL12RB2,INHBA,ITGB2,LCK,LEP,LILRB3,LILRB4,LTB,LYN,MBP,MUC1,PGLYRP1,POU2F2,PSMB9,SAMSN1,SELE,SPI1,TNFRSF11A,WAS	47
Free Radical Scavenging	production of reactive oxygen species	9,25E-11	APCS,C3,CAMP,CBS/LOC102724560,CCL13,CCR5,CD52,CTSG,CXCL12,CXCL9,CYP1A1,EPO,FCGR3A/FCGR3B,FPR1,GZMA,GZMB,GZMM,HAS2,HBB,HK2,ITGB2,LEP,LILRB2,LYN,MMP1,NCF1,NCF1C,NGFR,NOX4,PRAM1,RETN,S100A8,SELE,SERPINA3,SPI1,TAGLN	36
Cell-To-Cell Signaling and Interaction, Cellular Movement, Hematological System Development and Function, Immune Cell Trafficking, Inflammatory Response	chemoattraction of leukocytes	9,27E-11	C3,CAMP,CCL18,CCL2,CCL21,CXCL10,CXCL12,CXCL9,DEFA1 (includes others),FPR1,PF4,PPBP	12
Gastrointestinal Disease, Inflammatory Disease	gastroenteritis	1,00E-10	ADORA2A,AGR2,BATF,C3,CAMP,CCL18,CCL2,CCR5,CD86,CXCL10,CXCL2,DRD4,HPGDS,HSD11B1,IL13RA2,LTB,LY96,MPO,MUC1,NCF1,NCF4,RASGRP4,S100A8,SELE,SLPI,WAS	26
Infectious Disease	infection of mammalia	1,12E-10	APCS,BATF3,C3,CAMP,CCR5,CD74,CD8A,CX3CR1,CXCL10,CXCL12,ELANE,FCER1G,FCN1,FPR1,GZMA,HLA-DMA,IL12RB2,ITGB2,LTB,LY96,MPO,NCF1,NLRC4,PSMB9,SELE,SERPINB9,SLAMF1,SLPI,TPSAB1/TPSB2,UBD	30
Cellular Movement, Hematological System Development and Function, Immune Cell Trafficking	migration of mononuclear leukocytes	1,13E-10	ADORA2A,BATF,C3,CAMP,CCL18,CCL2,CCL21,CCR5,CD2,CD3E,CD48,CD86,CD8A,CTSG,CX3CR1,CXCL10,CXCL11,CXCL12,CXCL9,DEFA1 (includes others),DEFB1,FLT1,GNLY,ITGA9,ITGB2,LCK,LEP,LTB,PROK2,RARRES2,SELE,WAS	32
Cardiovascular Disease	vascular disease	1,15E-10	ACTA2,ADORA2A,ADRB3,ALPL,APCS,ARMS2,BDKRB2,C3,CA4,CBS/LOC102724560,CCL18,CCL2,CCR5,CD52,CD86,CECR1,CORO2A,CX3CR1,CXCL10,CXCL12,CXCL2,CYP1A1,DRD4,ELANE,EPO,FCGR3A/FCGR3B,FLT1,FPR1,GH1,GZMB,HBB,HEY2,IBSP,ITGB2,LEP,LILRB2,LY96,LYN,MMP1,MPO,NCF1,NGFR,NOX4,P2RY12,PF4,PLA2G5,PLIN2,RASL12,RETN,RNASE2,S100A12,S100A8,SAMSN1,SELE,THY1,TNFRSF11A,TRIM63,VSNL1	58
Cell-To-Cell Signaling and Interaction	response of myeloid cells	1,34E-10	ADORA2A,APCS,C3,CAMP,CCL2,CORO1A,CTSG,CXCL10,FCER1G,FCGR3A/FCGR3B,FCN1,FPR1,ITGB2,LILRB3,LY96,LYN,PF4,PGLYRP1,PLA2G5,SIRPB1,SPI1,VTN,WAS	23
Gastrointestinal Disease, Inflammatory Disease	enteritis	1,64E-10	ADORA2A,AGR2,BATF,C3,CCL18,CCL2,CCR5,CD86,CXCL10,CXCL2,DRD4,HPGDS,HSD11B1,IL13RA2,LTB,LY96,MPO,MUC1,NCF1,NCF4,RASGRP4,S100A8,SELE,SLPI,WAS	25
Cell Morphology	morphology of cells	1,92E-10	ADRB3,AGR2,AIF1,ALPL,AREG,ARHGEF4,BAI1,BATF,BDKRB2,BHLHE40,C3,CABP4,CBS/LOC102724560,CCL2,CCR5,CD180,CD3E,CD86,CD8A,COL17A1,CPA3,CRH,CX3CR1,CXCL10,CXCL11,CXCL12,DKK3,DPT,ELK1,EPO,FBXO2,FCER1G,FGF10,FGF13,FGL1,FLRT3,FLT1,FMOD,FSTL3,GAP43,GH1,GNLY,GZMM,HAS2,HBB,HBZ,HEY2,HEYL,HK2,HLA-DMA,HLA-DQA1,HORMAD1,HSD11B1,INHBA,INSL6,ITGB2,LCK,LEP,LHB,LILRB3,LILRB4,LTB,LYN,MBP,MILR1,MPO,MUC1,MUC4,NCF1,NGFR,NO…	93
Cell Death and Survival	necrosis	2,10E-10	ACSM5,ADORA2A,AFAP1L2,AGR2,AREG,BHLHE40,BMX,BPI,C3,CA4,CAMP,CBS/LOC102724560,CCL2,CCL21,CCR5,CD2,CD3E,CD48,CD74,CD86,CD8A,CDH6,CGB (includes others),CLEC11A,COL5A3,COMP,CORO1A,CRH,CTSG,CXCL10,CXCL11,CXCL12,CXCL2,CXCL9,DEFA1 (includes others),DEFB1,DKK3,DYNC1I1,EDIL3,ELANE,ELK1,EPO,EYS,FCER1G,FCGR3A/FCGR3B,FLT1,FMOD,FSTL3,G0S2,GH1,GNLY,GUCA2B,GZMA,GZMB,GZMM,HCST,HEYL,HK2,HLA-DMA,HPSE,IGFBP1,INHBA,…	117
Cell-To-Cell Signaling and Interaction, Cellular Movement, Hematological System Development and Function, Immune Cell Trafficking, Inflammatory Response	recruitment of neutrophils	2,17E-10	CAMP,CCL2,CD8A,CTSG,CX3CR1,CXCL10,CXCL2,CYP1A1,EDIL3,ELANE,FCGR3A/FCGR3B,ITGB2,LEP,LY96,LYZ,MMP1,NCF4,PIK3R5,RARRES2,SELE,SLPI	21
Organismal Injury and Abnormalities	Lesion Formation	2,52E-10	ADORA2A,AREG,BATF,C3,CBS/LOC102724560,CCL2,CCR5,CX3CR1,CXCL10,CXCL12,CXCL2,ELANE,EPO,FCER1G,FLT1,FSTL3,HAS2,HPGDS,HPSE,LEP,MPO,NCF1,NGFR,NOX4,NTRK2,PLA2G5,PLIN2,PRRX2,PTGDS,SELE,SERPINA3,SH3BP5,SLPI,WAS	34
Cellular Movement, Hematological System Development and Function, Immune Cell Trafficking	Lymphocyte migration	2,78E-10	ADORA2A,BATF,C3,CAMP,CCL18,CCL2,CCL21,CCR5,CD2,CD3E,CD48,CD86,CD8A,CTSG,CX3CR1,CXCL10,CXCL11,CXCL12,CXCL9,DEFA1 (includes others),DEFB1,GNLY,ITGA9,ITGB2,LCK,LEP,LTB,RARRES2,SELE,WAS	30
Cell-To-Cell Signaling and Interaction, Cellular Movement	attraction of cells	2,79E-10	C3,CAMP,CCL18,CCL2,CCL21,CCR5,CXCL10,CXCL11,CXCL12,CXCL9,DEFA1 (includes others),FGF10,FPR1,PF4,PPBP	15
Infectious Disease	tuberculosis	2,79E-10	BEX1,BPI,C1QB,CAMP,CCL2,CCR5,COL17A1,CTSG,CXCL9,DEFA1 (includes others),DEFA4,ELANE,MPO,RETN,RNASE2	15
Cellular Movement, Hematological System Development and Function, Immune Cell Trafficking	transmigration of leukocytes	3,41E-10	ADORA2A,CCL2,CCR5,CD86,CRH,CXCL10,CXCL11,CXCL12,CXCL2,CXCL9,ELANE,FPR1,ITGB2,RARRES2,SELE,SLPI,THY1	17
Cell-To-Cell Signaling and Interaction, Cellular Growth and Proliferation, Hematological System Development and Function	stimulation of lymphocytes	4,82E-10	C3,CD2,CD3E,CD52,CD74,CD86,CRH,CTSG,CXCL10,CXCL11,CXCL12,LEP,LILRB2,LILRB4,MBP,MUC1,SLAMF1	17
Cell Death and Survival	killing of bacteria	4,94E-10	BPI,CAMP,CTSG,CXCL10,DEFA1 (includes others),DEFB1,ELANE,GNLY,LEP,LYZ,MPO,SLAMF1,SLPI,SPI1	14
Cell-To-Cell Signaling and Interaction, Hematological System Development and Function, Inflammatory Response	binding of phagocytes	5,39E-10	BPI,C3,CAMP,CCL2,CD2,CD48,CTSG,CXCL10,CXCL2,FCGR3A/FCGR3B,FPR1,ITGB2,LYN,PENK,PF4,SELE,VTN	17
Cell-To-Cell Signaling and Interaction, Hematological System Development and Function, Immune Cell Trafficking, Tissue Development	adhesion of myeloid cells	5,51E-10	ADORA2A,C3,CORO1A,CTSG,CXCL12,CXCL2,GH1,HPSE,ITGB2,LYN,PF4,PPBP,S100A8,SELE,THY1,VTN	16
Cell-To-Cell Signaling and Interaction, Hematological System Development and Function, Inflammatory Response	immune response of neutrophils	5,77E-10	ADORA2A,APCS,C3,CAMP,CORO1A,CXCL10,FCER1G,FCGR3A/FCGR3B,FPR1,ITGB2,LILRB3,LYN,VTN,WAS	14
Cellular Movement, Hematological System Development and Function	mobilization of blood cells	5,77E-10	CCL2,CCL21,CCR5,CLEC11A,CXCL10,CXCL12,CXCL2,DEFA1 (includes others),EPO,FPR1,ITGB2,PF4,SELE	13
Gastrointestinal Disease, Inflammatory Disease, Inflammatory Response	colitis	5,82E-10	ADORA2A,AGR2,BATF,C3,CCL18,CCL2,CCR5,CD86,CXCL10,CXCL2,HPGDS,HSD11B1,IL13RA2,LTB,LY96,MPO,MUC1,NCF1,NCF4,RASGRP4,S100A8,SELE,SLPI,WAS	24
Cell-To-Cell Signaling and Interaction, Cellular Movement, Hematological System Development and Function, Immune Cell Trafficking, Inflammatory Response	recruitment of phagocytes	5,82E-10	CAMP,CCL2,CCR5,CD74,CD8A,CTSG,CX3CR1,CXCL10,CXCL12,CXCL2,CYP1A1,EDIL3,ELANE,FCGR3A/FCGR3B,ITGB2,LEP,LY96,LYZ,MMP1,NCF4,PIK3R5,RARRES2,SELE,SLPI	24
Organismal Injury and Abnormalities	Fibrosis	6,18E-10	ADORA2A,APCS,BDKRB2,C3,CBS/LOC102724560,CCL2,CCR5,CD74,COMP,CXCL12,CXCL9,ELANE,EPO,FGF10,FLT1,FSTL3,HAS2,HBB,HEY2,HLA-DRA,IL13RA2,INHBA,LCK,LEP,LYN,MMP1,MPO,NCF1,NOX4,P2RY12,PF4,PLA2G5,SELE,SGCA,SRSF2,THY1,UBD,VTN	38
Immunological Disease	immediate hypersensitivity	6,33E-10	ADRB3,C3,CAMP,CCL13,CCL18,CCL21,CD2,CD300LF,CD74,CORO1A,CXCL9,DEFA1 (includes others),DEFB1,FCER1G,FCGBP,GZMB,HBB,HLA-DQA1,HLA-DRA,HMGCS2,HPGDS,KRT15,KRT6A,LILRB4,LYN,PTGDS,S100A8,SPI1	28
Cell-To-Cell Signaling and Interaction, Cellular Movement	chemoattraction of cells	6,87E-10	C3,CAMP,CCL18,CCL2,CCL21,CXCL10,CXCL12,CXCL9,DEFA1 (includes others),FGF10,FPR1,PF4,PPBP	13
Cell Death and Survival	cell death of immune cells	7,14E-10	ADORA2A,C3,CAMP,CCL2,CCL21,CCR5,CD2,CD3E,CD74,CD86,CD8A,CLEC11A,CORO1A,CXCL10,CXCL12,CXCL2,ELANE,EPO,FCER1G,FCGR3A/FCGR3B,GH1,GZMA,GZMB,HCST,INHBA,ITGB2,LCK,LEP,LYN,LYZ,MPO,NLRC4,OSCAR,PF4,PPBP,SERPINA3,SERPINB9,SH3BP5,SLPI,SNAI2,SPI1,TNFRSF11A,TPSAB1/TPSB2,UBD,WAS	45
Cellular Movement, Hematological System Development and Function, Immune Cell Trafficking	migration of granulocytes	8,01E-10	ADORA2A,C3,CAMP,CCL2,CLEC11A,CRH,CXCL10,CXCL11,CXCL12,CXCL2,CXCL9,FPR1,ITGB2,LEP,PIK3R5,S100A8,SELE,SLPI	18
Cell Death and Survival, Organismal Survival	survival of Bacillus anthracis	8,32E-10	CAMP,CXCL10,CXCL11,CXCL9,DEFA1 (includes others),LYZ	6
Cellular Movement, Hematological System Development and Function, Immune Cell Trafficking, Inflammatory Response	cell movement of dendritic cells	8,53E-10	ASB2,C3,CCL2,CCL21,CCR5,CD74,CD86,CXCL10,CXCL11,CXCL12,CXCL9,DEFB1,FPR1,GNLY,MPO,RARRES2,RNASE2,SELE,WAS	19
Cell-To-Cell Signaling and Interaction	response of antigen presenting cells	9,09E-10	BATF3,C3,CAMP,CCL21,CD74,CXCL12,FCER1G,FCN1,ITGB2,LILRB4,LY96,LYN,MUC1,PGLYRP1,PLA2G5,SERPINB9,SIRPB1,SPI1,TNFRSF11A,VTN,WAS	21
Cellular Movement, Hematological System Development and Function, Immune Cell Trafficking	mobilization of leukocytes	9,89E-10	CCL2,CCL21,CCR5,CLEC11A,CXCL10,CXCL12,CXCL2,DEFA1 (includes others),FPR1,ITGB2,PF4	11
Cellular Development, Hematological System Development and Function, Hematopoiesis	differentiation of leukocytes	1,06E-09	APCS,BATF,BATF3,BHLHE40,CAMP,CCL2,CCL21,CD2,CD3D,CD3E,CD74,CD86,CD8A,CLEC11A,CXCL10,ELK1,EPO,GNLY,HLA-DMA,HLA-DOA,HLA-DQA1,IL12RB2,IL13RA2,INHBA,ITGB2,LCK,LILRB2,LILRB3,LILRB4,LYN,MBP,NLRC4,PF4,POU2F2,PRKX,RASGRP4,RGS10,SELE,SNAI2,SPI1,TESC,TNFRSF11A,UBD,WAS	44
Immunological Disease, Inflammatory Disease, Inflammatory Response, Neurological Disease	experimental autoimmune encephalomyelitis	1,07E-09	ADORA2A,BATF,BHLHE40,C3,CD300LF,CD74,CD86,CORO1A,CRH,CX3CR1,CXCL10,FCER1G,HCST,HLA-DMA,HLA-DQA1,IL12RB2,ITGA9,LEP,LYN,MBP,MPO,NCF1,NGFR,SPI1	24
Cell-To-Cell Signaling and Interaction	response of mononuclear leukocytes	1,18E-09	CAMP,CCL2,CCL21,CCR5,CD180,CD3E,CD48,CD86,CD8A,CXCL11,CXCL12,CXCL9,FPR1,GZMB,IL12RB2,LILRB3,LTB,LYN,PF4,THY1,TNFRSF11A,VTN,WAS	23
Cell-To-Cell Signaling and Interaction, Cellular Movement, Hematological System Development and Function, Immune Cell Trafficking	attraction of T lymphocytes	1,20E-09	CCL18,CCL2,CCL21,CCR5,CXCL10,CXCL11,CXCL12,CXCL9,DEFA1 (includes others)	9
Cellular Movement, Hematological System Development and Function, Hypersensitivity Response, Immune Cell Trafficking	cell movement of eosinophils	1,27E-09	C3,CAMP,CCL13,CCL2,CCL21,CD2,CD48,CXCL10,CXCL11,CXCL12,CXCL2,CXCL9,FPR1,ITGB2,PLA2G5,WAS	16
Cellular Function and Maintenance	ion homeostasis of cells	1,36E-09	BDKRB2,C3,CAMP,CCL13,CCL18,CCL2,CCL21,CCR5,CD2,CD3E,CD52,CD8A,CXCL10,CXCL12,CXCL2,DEFA1 (includes others),DEFB1,EPO,FCGR3A/FCGR3B,FPR1,GH1,GPBAR1,ITGB2,KCNJ5,LEP,LILRB3,LYN,MBP,MMP1,NTS,OSCAR,PENK,PF4,PMCH,PPBP,PROK1,PROK2,RGN,SLC34A2,TESC,VTN	41
Cellular Movement, Hematological System Development and Function, Immune Cell Trafficking	migration of myeloid cells	1,47E-09	ADORA2A,C3,CAMP,CCL2,CLEC11A,CRH,CXCL10,CXCL11,CXCL12,CXCL2,CXCL9,FPR1,ITGB2,LEP,PIK3R5,PTGDS,S100A8,SELE,SLPI	19
Cell-To-Cell Signaling and Interaction, Cellular Movement, Immune Cell Trafficking	attraction of mononuclear leukocytes	1,50E-09	CCL18,CCL2,CCL21,CCR5,CXCL10,CXCL11,CXCL12,CXCL9,DEFA1 (includes others),PF4	10
Cellular Movement, Hematological System Development and Function, Immune Cell Trafficking, Inflammatory Response	chemotaxis of antigen presenting cells	1,75E-09	CAMP,CCL2,CCL21,CCR5,CD74,CTSG,CX3CR1,CXCL10,CXCL12,CXCL9,DEFA1 (includes others),DEFB1,FLT1,FPR1,GNLY,PF4,RARRES2,RNASE2	18
Cell Morphology	shape change of blood cells	1,83E-09	APCS,ASB2,CCL13,CCL2,CCL21,CD3E,CORO1A,CXCL12,GZMB,ITGB2,LYN,P2RY12,SAMSN1,VTN,WAS	15
Cellular Movement, Hematological System Development and Function, Immune Cell Trafficking, Inflammatory Response	cell movement of macrophages	2,01E-09	ADORA2A,C3,CAMP,CCL2,CCL21,CCR5,CD74,CTSG,CX3CR1,CXCL10,CXCL12,CXCL9,DEFA1 (includes others),DEFB1,EPO,FLT1,ITGB2,LEP,LTB,NDRG1,PF4,PTGDS,RARRES2,RETN,VTN	25
Cell-To-Cell Signaling and Interaction	response of granulocytes	2,34E-09	ADORA2A,APCS,C3,CAMP,CORO1A,CTSG,CXCL10,FCER1G,FCGR3A/FCGR3B,FPR1,ITGB2,LILRB3,LYN,VTN,WAS	15
Inflammatory Response	inflammation of intestine	2,41E-09	ADORA2A,AGR2,BATF,C3,CCL18,CCL2,CCR5,CD86,CRH,CXCL10,CXCL2,HPGDS,HSD11B1,IL13RA2,LTB,LY96,MPO,MUC1,NCF1,NCF4,RASGRP4,S100A8,SELE,SLPI,WAS	25
Cellular Movement, Hematological System Development and Function, Immune Cell Trafficking	cell movement of lymphocytes	2,48E-09	ADORA2A,BATF,C3,CAMP,CCL13,CCL18,CCL2,CCL21,CCR5,CD2,CD3E,CD48,CD86,CD8A,CTSG,CX3CR1,CXCL10,CXCL11,CXCL12,CXCL9,DEFA1 (includes others),DEFB1,GNLY,ITGA9,ITGB2,LCK,LEP,LTB,RARRES2,SELE,WAS	31
Cell-To-Cell Signaling and Interaction, Cellular Compromise	respiratory burst of cells	2,53E-09	ADORA2A,C3,CCL2,CXCL2,FCER1G,FPR1,ITGB2,LILRB3,LYN,MPO,PF4,VTN	12
Cellular Movement, Hematological System Development and Function, Immune Cell Trafficking	migration of antigen presenting cells	3,20E-09	ASB2,C3,CCL2,CCL21,CCR5,CD74,CD86,CXCL10,CXCL11,CXCL12,CXCL9,DEFB1,FLT1,MPO,PTGDS,RARRES2,SELE,VTN,WAS	19
Hematological System Development and Function, Immune Cell Trafficking, Inflammatory Response, Tissue Development	accumulation of phagocytes	3,22E-09	APCS,CBS/LOC102724560,CCL2,CCL21,CTSG,CX3CR1,CXCL10,CXCL12,CXCL2,EDIL3,ELANE,FCGR3A/FCGR3B,ITGB2,NLRC4,PTGDS,S100A8,SLPI	17
Cell-To-Cell Signaling and Interaction, Hematological System Development and Function, Immune Cell Trafficking, Tissue Development	adhesion of granulocytes	3,35E-09	ADORA2A,C3,CORO1A,CTSG,CXCL2,GH1,HPSE,ITGB2,LYN,PF4,PPBP,S100A8,SELE,THY1,VTN	15
Free Radical Scavenging, Molecular Transport	release of reactive oxygen species	3,58E-09	CAMP,CCL13,CCL2,DEFA1 (includes others),FCER1G,FPR1,ITGB2,LYN,NOX4,OSCAR,PPBP,SELE	12
Immunological Disease	allergy	3,60E-09	ADRB3,BDKRB2,C3,CAMP,CCL13,CCL18,CCL21,CD2,CD300LF,CD74,CORO1A,CXCL9,DEFA1 (includes others),DEFB1,FCER1G,FCGBP,GZMB,HBB,HLA-DPB1,HLA-DQA1,HLA-DRA,HMGCS2,HPGDS,KRT15,KRT6A,LEP,LILRB4,LYN,PTGDS,S100A8,SPI1	31
Infectious Disease, Respiratory Disease	severe acute respiratory syndrome	3,77E-09	BPI,CAMP,CD3E,DEFA1 (includes others),DEFA4,FCGR3A/FCGR3B,FPR1,LCK,MNDA,NCF1,PGLYRP1,RAB32,RNASE2,S100A12,SLPI	15
Cell-To-Cell Signaling and Interaction, Hematological System Development and Function, Inflammatory Response	binding of professional phagocytic cells	3,85E-09	BPI,C3,CAMP,CCL2,CD2,CD48,CTSG,CXCL10,CXCL2,FCGR3A/FCGR3B,FPR1,ITGB2,LYN,PENK,PF4,SELE	16
Cellular Function and Maintenance	function of phagocytes	3,96E-09	BATF3,C3,CCL2,CD300LF,CXCL10,CXCL12,ELANE,FCER1G,FLT1,IL13RA2,ITGB2,LILRB4,LTB,LY96,LYN,MPO,NCF1,NLRC4,PLA2G5,PRAM1,RASGRP4,SAMSN1,SELE,SLAMF1,SLPI,WAS	26
Molecular Transport	quantity of metal	4,10E-09	BDKRB2,C3,CCL13,CCL2,CCL21,CCR5,CD2,CD3E,CD8A,CRH,CX3CR1,CXCL10,CXCL11,CXCL12,CXCL9,EPO,FCER1G,FCGR3A/FCGR3B,FPR1,GH1,GUCA2B,HBB,IBSP,LCK,LEP,LILRB4,LYN,LYZ,NTS,PLA2G5,PMCH,PPBP,PTGFR,S100A8,SELE,THY1,TNFRSF11A,TPSAB1/TPSB2,WAS	39
Dermatological Diseases and Conditions, Inflammatory Disease, Inflammatory Response	Dermatitis	4,58E-09	AREG,BMX,C3,CAMP,CCL13,CCL18,CCL21,CD2,CD300LF,CD74,CXCL9,DEFA1 (includes others),DEFB1,FCER1G,FCGBP,GZMB,HBB,HLA-DQA1,HLA-DRA,HMGCS2,ITGB2,KRT15,KRT6A,LTB,LYN,MMP1,NGFR,PGLYRP1,S100A8,SELE,SLPI,SPI1	32
Cardiovascular System Development and Function, Organismal Development	vasculogenesis	4,67E-09	BAI1,BDKRB2,BMX,BPI,C3,CAMP,CBS/LOC102724560,CCL2,CCR5,CD3E,COMP,CX3CR1,CXCL10,CXCL12,CXCL2,EDIL3,EPO,FGF10,FGF13,FLT1,FMOD,GH1,HAS2,HEY2,HEYL,HOXB5,HPSE,IL13RA2,INHBA,ITGA9,ITGB2,LEP,MMP1,NOX4,NTRK2,PF4,PRKX,PROK1,PROK2,PRRX2,RETN,S100A8,SELE,SERPINA3,THY1,TNC,TRIM63,VASH2,VTN	49
Molecular Transport	secretion of molecule	4,91E-09	ADORA2A,ARNT2,BDKRB2,BHLHE40,CD74,CD8A,CGB (includes others),CPE,CRH,CTSG,CXCL10,CXCL12,DRD4,FCER1G,FPR1,GH1,GPBAR1,GUCA2B,HSD11B1,INHBA,KCNJ5,LEP,LHB,LILRB2,LYN,NGFR,NTRK2,NTS,OLFM2,P2RY12,PLA2G5,PLIN2,PROK1,RARRES2,RETN,S100A12,S100A8,SNCAIP,VSNL1	39
Cell-To-Cell Signaling and Interaction, Hematological System Development and Function, Immune Cell Trafficking, Inflammatory Response, Tissue Development	adhesion of neutrophils	5,29E-09	ADORA2A,CORO1A,CTSG,CXCL2,GH1,HPSE,ITGB2,LYN,PF4,PPBP,S100A8,SELE,VTN	13
Inflammatory Disease, Inflammatory Response, Neurological Disease	Encephalitis	5,79E-09	ADORA2A,BATF,BHLHE40,C3,CD300LF,CD74,CD86,CORO1A,CRH,CX3CR1,CXCL10,FCER1G,FCGR3A/FCGR3B,HCST,HLA-DMA,HLA-DQA1,IL12RB2,ITGA9,LEP,LYN,MBP,MPO,NCF1,NGFR,SPI1	25
Cardiovascular System Development and Function, Organismal Development	development of blood vessel	6,23E-09	ADORA2A,ARHGEF4,BAI1,BDKRB2,BMX,BPI,C3,CAMP,CBS/LOC102724560,CCL2,CCR5,CD3E,COMP,CX3CR1,CXCL10,CXCL12,CXCL2,EDIL3,EPO,FGF10,FGF13,FLT1,FMOD,GH1,HAS2,HEY2,HEYL,HOXB5,HPSE,IL13RA2,INHBA,ITGA9,ITGB2,LEP,MMP1,NOX4,NTRK2,PF4,PRKX,PROK1,PROK2,PRRX2,RETN,S100A8,SASH1,SELE,SERPINA3,THY1,TNC,TRIM63,VASH2,VTN	52
Cell-To-Cell Signaling and Interaction, Inflammatory Response	immune response of antigen presenting cells	6,66E-09	BATF3,C3,CAMP,CCL21,CD74,FCER1G,FCN1,ITGB2,LILRB4,LY96,LYN,MUC1,PGLYRP1,PLA2G5,SERPINB9,SIRPB1,SPI1,VTN,WAS	19
Cell Morphology	shape change of leukocytes	7,01E-09	APCS,ASB2,CCL13,CCL2,CCL21,CD3E,CORO1A,CXCL12,ITGB2,LYN,SAMSN1,VTN,WAS	13
Cell-mediated Immune Response, Cellular Movement, Hematological System Development and Function, Immune Cell Trafficking	T cell migration	8,40E-09	ADORA2A,BATF,C3,CAMP,CCL18,CCL2,CCL21,CCR5,CD86,CTSG,CXCL10,CXCL11,CXCL12,CXCL9,DEFA1 (includes others),DEFB1,GNLY,ITGA9,ITGB2,LCK,LTB,SELE,WAS	23
Cellular Movement, Hematological System Development and Function, Immune Cell Trafficking, Inflammatory Response	migration of dendritic cells	1,03E-08	ASB2,C3,CCL2,CCL21,CCR5,CD74,CD86,CXCL10,CXCL11,CXCL12,CXCL9,MPO,RARRES2,SELE,WAS	15
Hematological System Development and Function, Inflammatory Response, Tissue Morphology	quantity of neutrophils	1,10E-08	ADORA2A,C3,C5AR2,CAMP,CCL2,CCR5,CYP1A1,EPO,FPR1,ITGB2,LEP,LYN,PGLYRP1,PROK1,PROK2,S100A8,SELE,SPI1,TNFRSF11A,VTN,WAS	21
Cellular Movement, Hematological System Development and Function, Immune Cell Trafficking, Inflammatory Response	chemotaxis of macrophages	1,11E-08	CAMP,CCL2,CCL21,CCR5,CD74,CTSG,CX3CR1,CXCL10,CXCL12,CXCL9,DEFA1 (includes others),FLT1,PF4,RARRES2	14
Dermatological Diseases and Conditions	psoriasis	1,23E-08	ACTA2,ADAMDEC1,C3,CAMP,CCL2,CD2,CRH,CXCL10,CXCL11,CXCL9,CYP1A1,DEFA1 (includes others),DIO2,FCGR3A/FCGR3B,FGF10,FGFBP1,FLT1,G0S2,GZMB,HBB,HPSE,ITGB2,KRT15,KRT6A,MBP,MMP1,MT1L,RGS20,RTP4,S100A12,S100A8,SELE,SLAMF7,SLPI,SPRR2G,TAGLN,TNC	37
Hematological System Development and Function, Tissue Morphology	quantity of regulatory T lymphocytes	1,25E-08	ADORA2A,BATF,CCL21,CCR5,CD86,HLA-DMA,ITGB2,LEP,LTB,MBP,PGLYRP1,SELE,TNFRSF11A,WAS	14
Cell-To-Cell Signaling and Interaction, Hematological System Development and Function, Hypersensitivity Response, Immune Cell Trafficking, Inflammatory Response	activation of mast cells	1,29E-08	C3,CCL2,CD300LF,CD48,CRH,FCER1G,HSD11B1,LILRB3,LYN,NDRG1,S100A12,THY1	12
Cell Morphology	cell spreading of blood cells	1,29E-08	APCS,ASB2,CD3E,CORO1A,CXCL12,GZMB,ITGB2,LYN,P2RY12,SAMSN1,VTN,WAS	12
Cell-To-Cell Signaling and Interaction, Cellular Function and Maintenance, Hematological System Development and Function, Inflammatory Response	phagocytosis of myeloid cells	1,41E-08	APCS,C3,CAMP,CORO1A,CXCL10,FCER1G,FCGR3A/FCGR3B,FCN1,ITGB2,PF4,PGLYRP1,PLA2G5,SIRPB1,SPI1,VTN,WAS	16
Cell-To-Cell Signaling and Interaction, Cellular Function and Maintenance, Inflammatory Response	phagocytosis of cells	1,49E-08	ADORA2A,APCS,C3,CAMP,CD48,CORO1A,CXCL10,ELANE,FCER1G,FCGR3A/FCGR3B,FCN1,ITGB2,LEP,LYN,MPO,PF4,PGLYRP1,PLA2G5,PLD4,PRKX,SIRPB1,SPI1,VTN,WAS	24
Cell Death and Survival	apoptosis	1,49E-08	ACSM5,ADORA2A,AIF1,APCS,AREG,ARNT2,ASB2,BDKRB2,BHLHE40,BMX,BPI,C3,CA4,CAMP,CBS/LOC102724560,CCL2,CCL21,CCR5,CD2,CD3E,CD48,CD74,CD8A,CGB (includes others),CLEC11A,COL5A3,COMP,CORO1A,CRH,CTSG,CXCL10,CXCL12,CXCL2,DEFB1,DKK3,EDIL3,ELANE,ELK1,EPO,FCER1G,FCGR3A/FCGR3B,FGF10,FLT1,FMOD,FSTL3,G0S2,GH1,GNLY,GUCA2B,GZMA,GZMB,GZMM,HEYL,HK2,HLA-DMA,HORMAD1,HPGDS,HPSE,IGFBP1,INHBA,INSL6,ITGB2,KCNIP3,LCK,LEP,LH…	113
Cellular Movement, Hematological System Development and Function, Immune Cell Trafficking	infiltration of granulocytes	1,53E-08	ADORA2A,ADRB3,C3,CCL21,CD2,CD48,CRH,CTSG,CXCL10,CXCL2,EDIL3,ELANE,EPO,FCER1G,FPR1,ITGB2,NCF1,PF4,PLA2G5,PPBP,SELE	21
Cell-To-Cell Signaling and Interaction, Cellular Movement, Hematological System Development and Function, Immune Cell Trafficking, Inflammatory Response	chemoattraction of mononuclear leukocytes	1,55E-08	CCL18,CCL2,CCL21,CXCL10,CXCL12,CXCL9,DEFA1 (includes others),PF4	8
Cell-To-Cell Signaling and Interaction, Cellular Function and Maintenance, Inflammatory Response	phagocytosis of phagocytes	1,55E-08	APCS,C3,CAMP,CORO1A,CXCL10,FCER1G,FCGR3A/FCGR3B,FCN1,ITGB2,PF4,PGLYRP1,PLA2G5,SIRPB1,SPI1,VTN,WAS	16
Humoral Immune Response, Protein Synthesis	quantity of immunoglobulin	1,66E-08	APCS,BATF,BHLHE40,CCR5,CD180,CD37,CD74,CD86,CXCL10,DKK3,FCER1G,HLA-DOA,IL13RA2,ITGB2,LCK,LILRB4,LTB,LY86,LYN,POU2F2,SAMSN1,SPI1,TBC1D10C,WAS	24
Cellular Compromise	respiratory burst	1,78E-08	ADORA2A,C3,CCL2,CXCL2,FCER1G,FPR1,ITGB2,LILRB3,LYN,MPO,NCF1,PF4,VTN	13
Infectious Disease, Respiratory Disease	infection of respiratory tract	1,87E-08	BPI,CAMP,CCL2,CD3E,DEFA1 (includes others),DEFA4,FCGR3A/FCGR3B,FPR1,LCK,MNDA,NCF1,PGLYRP1,RAB32,RNASE2,S100A12,SLPI	16
Cell-To-Cell Signaling and Interaction, Cellular Movement, Immune Cell Trafficking	attraction of phagocytes	1,90E-08	C3,CAMP,CCL2,CCL21,CXCL10,CXCL11,CXCL9,FPR1,PF4,PPBP	10
Cell-To-Cell Signaling and Interaction, Cellular Compromise, Cellular Function and Maintenance, Inflammatory Response	respiratory burst of phagocytes	1,90E-08	ADORA2A,C3,CCL2,FCER1G,FPR1,ITGB2,LILRB3,LYN,PF4,VTN	10
Cellular Movement	migration of cancer cells	1,93E-08	CCL2,CCL21,CD74,CRH,CX3CR1,CXCL10,CXCL11,CXCL12,FGF10,FLT1,GH1,GPBAR1,HPSE,LEP,LYN,SELE,SLPI,SNAI2,TNC	19
Connective Tissue Disorders, Immunological Disease, Inflammatory Disease, Skeletal and Muscular Disorders	lupus erythematosus	1,99E-08	APCS,BPI,C1QB,CAMP,CD86,CTSG,CXCL9,DEFA4,ELANE,FCGR3A/FCGR3B,HLA-DRA,LYN,MPO,RNASE2,SCUBE1,SLAMF7,TBC1D10C	17
Cell-To-Cell Signaling and Interaction, Cellular Function and Maintenance, Inflammatory Response	phagocytosis of blood cells	2,16E-08	APCS,C3,CAMP,CORO1A,CXCL10,FCER1G,FCGR3A/FCGR3B,FCN1,ITGB2,LYN,PF4,PGLYRP1,PLA2G5,SIRPB1,SPI1,VTN,WAS	17
Cardiovascular System Development and Function	angiogenesis	2,18E-08	ADORA2A,ARHGEF4,BAI1,BDKRB2,BMX,BPI,C3,CAMP,CCL2,CD3E,COMP,CX3CR1,CXCL10,CXCL12,CXCL9,DEFA1 (includes others),EDIL3,EPO,FGF13,FLT1,FMOD,GH1,HEY2,HOXB5,HPSE,INHBA,ITGA9,ITGB2,LEP,MMP1,NCF1,NDRG1,NOX4,PF4,PRKX,PROK1,PROK2,PRRX2,S100A12,SASH1,SELE,SLPI,THY1,TNC,TRIM63,VASH2	46
Cell-To-Cell Signaling and Interaction, Cell-mediated Immune Response, Cellular Movement, Hematological System Development and Function, Immune Cell Trafficking, Inflammatory Response	chemoattraction of T lymphocytes	2,25E-08	CCL18,CCL2,CCL21,CXCL10,CXCL12,CXCL9,DEFA1 (includes others)	7
Cellular Development, Hematological System Development and Function	differentiation of blood cells	2,51E-08	APCS,BATF,BATF3,BHLHE40,CAMP,CCL2,CCL21,CD2,CD3D,CD3E,CD74,CD86,CD8A,CLEC11A,CXCL10,CXCL12,ELK1,EPO,GNLY,HIST1H4C,HLA-DMA,HLA-DOA,HLA-DQA1,IL12RB2,IL13RA2,INHBA,ITGB2,LCK,LILRB2,LILRB3,LILRB4,LYN,MBP,NLRC4,PF4,POU2F2,PRKX,RASGRP4,RGS10,SELE,SNAI2,SPI1,TESC,TNFRSF11A,UBD,WAS	46
Gastrointestinal Disease, Inflammatory Disease	Inflammatory Bowel Disease	2,95E-08	BPI,CAMP,CCL18,CCL2,CD86,CXCL10,CXCL2,DRD4,GH1,HLA-DQA1,HLA-DQA2,HPGDS,HSD11B1,IL13RA2,MUC1,S100A8,SELE,SLPI,SNX20,SPON1,WAS,WDR78	22
Dermatological Diseases and Conditions	plaque psoriasis	3,07E-08	ACTA2,CCL2,CD2,CXCL10,CXCL11,CXCL9,FGF10,KRT15,KRT6A,MBP,RGS20,S100A12,S100A8,SLPI	14
Cell Morphology	morphology of blood cells	3,10E-08	BATF,BHLHE40,C3,CCR5,CD3E,CD8A,CPA3,CXCL11,EPO,FCER1G,GH1,HBB,HBZ,HLA-DMA,HLA-DQA1,ITGB2,LCK,LILRB3,LILRB4,LTB,LYN,NGFR,PSMB9,PTGDS,SELE,SERPINB9,SPI1,TNFRSF11A,TSPAN33,WAS	30
Cell Death and Survival	cell survival	3,19E-08	ADORA2A,AFAP1L2,AREG,BHLHE40,C3,C5AR2,CAMP,CCL18,CCL2,CCL21,CD3E,CD48,CD74,CD86,CD8A,CLEC11A,COL17A1,COMP,CPA1,CRH,CXCL10,CXCL11,CXCL12,CXCL2,CXCL9,DEFA1 (includes others),DYNC1I1,ELANE,ELK1,EPO,FCER1G,FCGR3A/FCGR3B,FGF10,FLT1,GNLY,GZMB,HBB,HBZ,HK2,HPSE,IP6K3,ITGB2,LCK,LEP,LINGO1,LYN,LYZ,MBP,MMP1,MUC4,NDRG1,NGFR,NOX4,NTRK2,PENK,PF4,PPBP,PPP1R1C,PROK1,PROK2,RNASE2,S100A8,SELE,SERPINB9,SLPI,SMARCD3…	69
Cellular Compromise, Inflammatory Response	degranulation of granulocytes	3,39E-08	CD48,DEFA1 (includes others),FCGR3A/FCGR3B,ITGB2,LEP,MPO,MYO1F,PF4,PPBP,PRAM1	10
Antimicrobial Response, Inflammatory Response	antibacterial response	3,82E-08	BPI,CAMP,DEFA1 (includes others),DEFA4,DEFB1,ELANE,FCER1G,LYZ,MYO1F,NCF1,NLRC4,PGLYRP1,S100A12,S100A8,SERPINB9	15
Cell-To-Cell Signaling and Interaction, Hematological System Development and Function	binding of lymphocytes	4,17E-08	CCL21,CD2,CD3E,CD86,CXCL10,CXCL11,CXCL12,CXCL9,FCGR3A/FCGR3B,HLA-DMA,ITGB2,LCK,TNC	13
Protein Synthesis	production of protein	4,36E-08	APCS,BATF,BHLHE40,CCR5,CD180,CD37,CD74,CD86,CXCL10,DKK3,FCER1G,HLA-DOA,IL13RA2,ITGB2,LCK,LILRB4,LTB,LY86,LYN,PGLYRP1,POU2F2,SAMSN1,SPI1,TBC1D10C,WAS	25
Cellular Movement	cell movement of tumor cells	4,48E-08	CCL2,CCL21,CD74,CRH,CX3CR1,CXCL11,CXCL12,FGF10,FLT1,GH1,GPBAR1,HPSE,LEP,LYN,SELE,SLPI,SNAI2,TNC	18
Connective Tissue Disorders, Immunological Disease, Inflammatory Disease, Skeletal and Muscular Disorders	systemic lupus erythematosus	4,55E-08	APCS,BPI,CAMP,CD86,CTSG,CXCL9,DEFA4,ELANE,FCGR3A/FCGR3B,HLA-DRA,LYN,MPO,RNASE2,SCUBE1,SLAMF7,TBC1D10C	16
Cell-To-Cell Signaling and Interaction, Hematological System Development and Function, Immune Cell Trafficking, Tissue Development	binding of granulocytes	4,85E-08	BPI,C3,CTSG,CXCL10,CXCL2,ELANE,FCGR3A/FCGR3B,ITGB2,LYN,MPO,SELE	11
Lipid Metabolism, Molecular Transport, Small Molecule Biochemistry	concentration of lipid	5,17E-08	AADAC,ADORA2A,ADRB3,C3,CAMP,CBS/LOC102724560,CCL2,CGB (includes others),CLEC11A,CPE,CRH,CXCL12,CYP1A1,CYP24A1,DIO2,DKK3,EDIL3,FCER1G,FFAR2,FGL1,GBP5,GH1,GNLY,GPBAR1,HPGDS,HSD11B1,INHBA,LEP,LHB,MBP,MPO,NGFR,NTRK2,NTS,PLA2G5,PLIN2,PMCH,PPBP,PTGDS,PTGFR,RETN,RGN,S100A12,S100A8,SCIMP,SLC1A1,SLC34A2,SMARCD3,SNCAIP	49
Dermatological Diseases and Conditions, Immunological Disease, Inflammatory Disease, Inflammatory Response	atopic dermatitis	5,56E-08	C3,CAMP,CCL13,CCL18,CCL21,CD2,CD74,CXCL9,DEFA1 (includes others),DEFB1,FCER1G,FCGBP,GZMB,HBB,HLA-DQA1,HLA-DRA,HMGCS2,KRT15,KRT6A,LYN,S100A8,SPI1	22
Cardiovascular System Development and Function	development of vascular system	6,04E-08	ADORA2A,ARHGEF4,BAI1,BDKRB2,BMX,BPI,C3,CAMP,CBS/LOC102724560,CCL2,CCL21,CCR5,CD3E,COMP,CX3CR1,CXCL10,CXCL12,CXCL2,DNAAF1,EDIL3,EPO,FGF10,FGF13,FLT1,FMOD,GH1,HAS2,HEY2,HEYL,HOXB5,HPSE,IL13RA2,INHBA,ITGA9,ITGB2,LEP,MMP1,NOX4,NTRK2,PF4,PRKX,PROK1,PROK2,PRRX2,RETN,S100A8,SASH1,SELE,SERPINA3,SMARCD3,SNAI2,SPI1,THY1,TNC,TRIM63,VASH2,VTN	57
Cell Morphology	morphology of leukocytes	6,17E-08	BATF,BHLHE40,C3,CCR5,CD3E,CD8A,CPA3,CXCL11,FCER1G,GH1,HLA-DMA,HLA-DQA1,ITGB2,LCK,LILRB3,LILRB4,LTB,LYN,NGFR,PSMB9,PTGDS,SELE,SERPINB9,SPI1,TNFRSF11A,WAS	26
Cell-To-Cell Signaling and Interaction, Hematological System Development and Function, Immune Cell Trafficking, Inflammatory Response, Tissue Development	adhesion of phagocytes	6,37E-08	ADORA2A,CCL2,CORO1A,CTSG,CXCL2,GH1,HPSE,ITGB2,LYN,PF4,PPBP,S100A8,SELE,SPI1,THY1,VTN	16
Cell-mediated Immune Response, Cellular Movement, Hematological System Development and Function, Immune Cell Trafficking, Inflammatory Response	chemotaxis of T lymphocytes	6,58E-08	ADORA2A,CAMP,CCL18,CCL2,CCL21,CCR5,CXCL10,CXCL11,CXCL12,CXCL9,DEFA1 (includes others),DEFB1,GNLY	13
Organismal Injury and Abnormalities, Reproductive System Disease	endometriosis	6,59E-08	ACTA2,CADM3,CCL18,CCL2,CCL21,CXCL10,CXCL9,FSTL3,G0S2,GZMA,HOXB5,HPSE,IGFBP1,INHBA,LEP,LHB,MBP,MMP1,MUC1,NRIP1,NTRK2,PENK,S100A8,SELE,SLC1A1,SLPI,THY1,XCL2	28
Cell-To-Cell Signaling and Interaction, Cellular Compromise, Cellular Function and Maintenance, Inflammatory Response	respiratory burst of myeloid cells	6,93E-08	ADORA2A,C3,CCL2,FCER1G,FPR1,ITGB2,LILRB3,LYN,PF4,VTN	10
Cellular Function and Maintenance	Lymphocyte homeostasis	7,05E-08	BATF,BHLHE40,CD2,CD3D,CD3E,CD74,CD86,CD8A,CLEC11A,CORO1A,CXCL12,ELK1,FCER1G,FLT1,HLA-DMA,HLA-DOA,HLA-DQA1,IL12RB2,IL13RA2,INHBA,ITGB2,LCK,LEP,LILRB2,LILRB3,LILRB4,LTB,LYN,MBP,PENK,RASGRP4,SNAI2,SPI1,TNFRSF11A,WAS	35
Cellular Movement	migration of tumor cells	7,15E-08	CCL2,CCL21,CD74,CRH,CX3CR1,CXCL10,CXCL11,CXCL12,FGF10,FLT1,GH1,GPBAR1,GZMB,HPSE,LEP,LYN,SELE,SLPI,SNAI2,TNC	20
Hematological System Development and Function, Tissue Morphology	quantity of T lymphocytes	7,34E-08	ADORA2A,BATF,BATF3,BHLHE40,CAMP,CCL21,CCR5,CD3D,CD3E,CD48,CD74,CD86,CD8A,CORO1A,CXCL10,FCER1G,GNLY,HCST,HLA-DMA,HLA-DQA1,IL12RB2,ITGB2,LCK,LEP,LTB,LYN,MBP,MUC1,PGLYRP1,PSMB9,SELE,SPI1,TNFRSF11A,WAS	34
Cell-To-Cell Signaling and Interaction, Hematological System Development and Function, Tissue Development	binding of T lymphocytes	7,55E-08	CCL21,CD2,CD86,CXCL10,CXCL11,CXCL12,CXCL9,HLA-DMA,ITGB2,LCK,TNC	11
Hematological System Development and Function, Immune Cell Trafficking, Inflammatory Response, Tissue Development	accumulation of leukocytes	8,66E-08	ADORA2A,APCS,CBS/LOC102724560,CCL2,CCL21,CCR5,CD86,CTSG,CX3CR1,CXCL10,CXCL12,CXCL2,EDIL3,ELANE,FCGR3A/FCGR3B,ITGB2,NCF1,NLRC4,PTGDS,S100A8,SELE,SLPI	22
Hematological System Development and Function, Tissue Morphology	quantity of CD8+ T lymphocyte	8,72E-08	BATF,BHLHE40,CD3D,CD74,CD8A,CORO1A,CXCL10,GNLY,HCST,HLA-DMA,HLA-DQA1,ITGB2,LCK,PSMB9,SPI1	15
Cell-To-Cell Signaling and Interaction, Cellular Movement, Hematological System Development and Function, Immune Cell Trafficking, Inflammatory Response	chemoattraction of myeloid cells	8,82E-08	C3,CAMP,CCL2,CXCL10,CXCL9,FPR1,PF4,PPBP	8
Hematological System Development and Function, Tissue Morphology	quantity of granulocytes	8,87E-08	ADORA2A,C3,C5AR2,CAMP,CCL2,CCR5,CD8A,CLEC11A,CYP1A1,EPO,FPR1,ITGB2,LEP,LYN,PGLYRP1,PROK1,PROK2,S100A8,SELE,SPI1,TNFRSF11A,TSPAN33,VTN,WAS	24
Cellular Movement, Hematological System Development and Function, Immune Cell Trafficking, Inflammatory Response	infiltration by neutrophils	8,95E-08	ADORA2A,ADRB3,C3,CCL21,CRH,CTSG,CXCL10,CXCL2,EDIL3,ELANE,FCER1G,FPR1,ITGB2,NCF1,PF4,PPBP,SELE	17
Cell-mediated Immune Response, Cellular Movement, Hematological System Development and Function, Immune Cell Trafficking	cell movement of T lymphocytes	9,13E-08	ADORA2A,BATF,C3,CAMP,CCL18,CCL2,CCL21,CCR5,CD86,CTSG,CXCL10,CXCL11,CXCL12,CXCL9,DEFA1 (includes others),DEFB1,GNLY,ITGB2,LTB,SELE	20
Cell Death and Survival	killing of cells	9,70E-08	BPI,CAMP,CCR5,CD48,CTSG,CXCL10,DEFA1 (includes others),DEFB1,ELANE,GNLY,GZMB,LEP,LYZ,MBP,MPO,NGFR,SLAMF1,SLAMF7,SLPI,SPI1	20
Cell Morphology	cell spreading of leukocytes	9,70E-08	APCS,ASB2,CD3E,CORO1A,CXCL12,ITGB2,LYN,SAMSN1,VTN,WAS	10
Cellular Movement	cell movement of tumor cell lines	1,05E-07	ACTA2,AGR2,AREG,ARHGEF4,C3,CAMP,CCL13,CCL18,CCL2,CCL21,CCR5,CGB (includes others),CTSG,CXCL10,CXCL11,CXCL12,CXCL2,CXCL9,DKK3,ELK1,EPO,FGF10,FLT1,FPR1,GZMB,HAS2,IGFBP1,LAMB3,LCK,LEP,LYN,MMP1,MUC1,MUC4,NDRG1,NTRK2,OSGIN1,PIK3R5,RARRES2,S100A8,SELE,SNAI2,TNC,VSNL1,VTN	45
Hematological System Development and Function, Immune Cell Trafficking, Inflammatory Response, Tissue Development	accumulation of neutrophils	1,15E-07	CCL2,CTSG,CXCL10,CXCL2,EDIL3,ELANE,FCGR3A/FCGR3B,ITGB2,NLRC4,S100A8,SLPI	11
Cell-mediated Immune Response, Cellular Movement, Hematological System Development and Function, Immune Cell Trafficking	homing of T lymphocytes	1,25E-07	ADORA2A,BATF,CAMP,CCL18,CCL2,CCL21,CCR5,CXCL10,CXCL11,CXCL12,CXCL9,DEFA1 (includes others),DEFB1,GNLY	14
Cellular Function and Maintenance	engulfment of cells	1,28E-07	ADORA2A,APCS,BAI1,BMX,C3,CAMP,CCR5,CD48,CORO1A,CRH,CXCL10,CXCL12,ELANE,FCER1G,FCGR3A/FCGR3B,FCN1,ITGB2,LEP,LYN,MPO,PF4,PGLYRP1,PLA2G5,PLD4,PRKX,SIRPB1,SPI1,VTN,WAS	29
Infectious Disease	Viral Infection	1,32E-07	ADORA2A,APCS,AREG,ARRDC2,BPI,C3,CAMP,CCL13,CCL2,CCL21,CCR5,CD3E,CD48,CD74,CD86,CD8A,COLEC10,CTSW,CXCL10,CXCL11,CXCL12,CXCL9,CYP1A1,CYSRT1,DEFA1 (includes others),DEFA4,DEFB1,ELANE,EPO,FAM183A,FCGR3A/FCGR3B,FPR1,GH1,GPR162,GZMA,HBZ,HLA-DOA,ITGB2,ITLN1,KCNIP3,LCK,LINGO1,LPPR4,MAP1LC3C,MATN3,MICAL3,MNDA,MYO1F,NCF1,NGFR,NTRK2,PF4,PGLYRP1,PIK3R5,POU2F2,PPBP,PRKX,PSMB9,PVRL4,RAB32,RETN,RNASE2,S100A12,S…	74
Cardiovascular System Development and Function	development of cardiovascular system	1,32E-07	ADORA2A,ARHGEF4,BAI1,BDKRB2,BMX,BPI,C3,CAMP,CBS/LOC102724560,CCL2,CCR5,CD3E,COMP,CX3CR1,CXCL10,CXCL12,CXCL2,DNAAF1,EDIL3,EPO,FGF10,FGF13,FLT1,FMOD,GH1,HAS2,HEY2,HEYL,HOXB5,HPSE,IL13RA2,INHBA,ITGA9,ITGB2,LEP,MMP1,NOX4,NTRK2,PF4,PRKX,PROK1,PROK2,PRRX2,RETN,S100A8,SASH1,SELE,SERPINA3,SMARCD3,SNAI2,SPI1,THY1,TNC,TRIM63,VASH2,VTN	56
Hematological System Development and Function, Immune Cell Trafficking, Inflammatory Response, Tissue Development	accumulation of myeloid cells	1,39E-07	APCS,CBS/LOC102724560,CCL2,CTSG,CX3CR1,CXCL10,CXCL12,CXCL2,EDIL3,ELANE,FCGR3A/FCGR3B,ITGB2,NCF1,NLRC4,PTGDS,S100A8,SLPI	17
Cell-To-Cell Signaling and Interaction, Cellular Growth and Proliferation, Hematological System Development and Function	stimulation of T lymphocytes	1,40E-07	C3,CD2,CD3E,CD52,CD74,CD86,CXCL12,LEP,LILRB2,LILRB4,MBP,MUC1,SLAMF1	13
Cancer	advanced malignant tumor	1,77E-07	ACTA2,AGR2,ALPL,BEX1,CCL2,CD48,CD52,CD74,CD86,CDH6,CST7,CXCL12,CXCL2,CXCL9,EPO,FLT1,FSTL3,GPBAR1,HCST,HPSE,HSD11B1,INHBA,ITGA9,ITLN1,LAMB3,LCK,LEP,LTB,MMP1,MUC1,MUC4,NDRG1,NTRK2,P2RY12,PIK3R5,PRRX2,RASSF9,RTN1,SBSPON,SELE,SLC12A8,SNAI2,THY1,TNFRSF11A,WAS	45
Cell Morphology	cell spreading	1,91E-07	APCS,ASB2,C3,CCR5,CD3E,CHAD,COL5A3,CORO1A,CXCL12,DEFA1 (includes others),GAP43,GZMB,ITGA9,ITGB2,LYN,P2RY12,SAMSN1,SERPINA3,SNAI2,TNC,VTN,WAS	22
Cellular Movement, Hematological System Development and Function, Immune Cell Trafficking	homing of lymphocytes	1,92E-07	ADORA2A,BATF,CAMP,CCL13,CCL18,CCL2,CCL21,CCR5,CXCL10,CXCL11,CXCL12,CXCL9,DEFA1 (includes others),DEFB1,GNLY,WAS	16
Hematological System Development and Function, Immune Cell Trafficking, Inflammatory Response, Tissue Development	accumulation of granulocytes	2,09E-07	CCL2,CTSG,CXCL10,CXCL2,EDIL3,ELANE,FCGR3A/FCGR3B,ITGB2,NCF1,NLRC4,PTGDS,S100A8,SLPI	13
Cell Death and Survival	cell viability of blood cells	2,23E-07	C3,CD3E,CD74,CD86,CD8A,CLEC11A,CXCL12,EPO,FCER1G,FCGR3A/FCGR3B,HBB,HBZ,ITGB2,LEP,LYN,PF4,PPBP,PROK1,PROK2,SELE,SERPINB9,SNAI2	22
Cardiovascular System Development and Function, Cellular Development, Organismal Development, Tissue Development	endothelial cell development	2,23E-07	BAI1,BPI,C3,CAMP,CCL2,COMP,CXCL10,CXCL12,CXCL2,EPO,FGF10,FGF13,FLT1,HEYL,HOXB5,INHBA,LEP,MMP1,PF4,PRKX,PROK1,PROK2,S100A8,SERPINA3,THY1,VASH2	26
Cell-mediated Immune Response, Cellular Movement, Hematological System Development and Function, Immune Cell Trafficking	NK cell migration	2,57E-07	CCL2,CCL21,CCR5,CX3CR1,CXCL10,CXCL12,CXCL9,RARRES2,SELE	9
Cellular Development, Tissue Development	differentiation of connective tissue cells	2,70E-07	ADRB3,ALPL,AREG,C3,CCL2,CD300LF,CYTL1,DLK2,EPO,FCER1G,FFAR2,FGF10,FSTL3,GH1,HAS2,HCST,HPSE,HSD11B1,IBSP,INHBA,LAMB3,LEP,LILRB3,LILRB4,MMP1,NGFR,OSCAR,PRRX2,PTGDS,PTGFR,RARRES2,RETN,RGS10,S100A8,SNAI2,TNC,TNFRSF11A,WAS	38
Cell-To-Cell Signaling and Interaction, Hematological System Development and Function, Tissue Development	interaction of T lymphocytes	2,73E-07	CCL21,CCR5,CD2,CD86,CXCL10,CXCL11,CXCL12,CXCL9,HLA-DMA,ITGB2,LCK,TNC	12
Hematological System Development and Function, Tissue Morphology	quantity of myeloid cells	2,78E-07	ADORA2A,C3,C5AR2,CAMP,CCL2,CCR5,CD8A,CLEC11A,CYP1A1,EPO,FPR1,ITGB2,LEP,LYN,PGLYRP1,PROK1,PROK2,RGS10,S100A8,SELE,SPI1,TNFRSF11A,TSPAN33,VTN,WAS	25
Cellular Assembly and Organization	formation of cytoskeleton	2,86E-07	ADORA2A,AIF1,BDKRB2,BMX,CCL2,CCL21,CD3E,COL5A3,CORO1A,CRH,CXCL12,FGF13,GAP43,GH1,GNG7,GZMB,LEP,NOX4,PTGDS,RNASE2,SELE,SYNPO2,THY1,TNC,VTN,WAS	26
Cell-To-Cell Signaling and Interaction, Cellular Compromise, Cellular Function and Maintenance, Hematological System Development and Function, Inflammatory Response	respiratory burst of neutrophils	2,87E-07	ADORA2A,C3,FCER1G,FPR1,ITGB2,LILRB3,LYN,VTN	8
Cellular Function and Maintenance	function of mononuclear leukocytes	2,91E-07	BATF3,BHLHE40,CCL2,CCR5,CD3E,CD74,CD86,CD8A,CX3CR1,CXCL10,FCER1G,HCST,HLA-DMA,IL12RB2,LEP,LILRB3,LYN,SAMSN1,SELE,SERPINB9,SLAMF1,SLPI,TBC1D10C,UBD,WAS	25
Cardiovascular Disease	disorder of artery	2,98E-07	ACTA2,ADORA2A,ADRB3,APCS,CBS/LOC102724560,CCL18,CCL2,CCR5,CECR1,CORO2A,CX3CR1,CXCL10,CXCL12,CXCL2,CYP1A1,EPO,FCGR3A/FCGR3B,FLT1,FPR1,GH1,GZMB,HBB,HEY2,IBSP,ITGB2,LEP,LILRB2,LYN,MMP1,MPO,NCF1,P2RY12,PF4,PLA2G5,PLIN2,RASL12,RETN,S100A12,S100A8,SAMSN1,SELE,THY1	42
Cell-To-Cell Signaling and Interaction, Cellular Function and Maintenance, Hematological System Development and Function, Inflammatory Response	phagocytosis of neutrophils	3,06E-07	APCS,C3,CAMP,CORO1A,CXCL10,FCGR3A/FCGR3B,ITGB2,VTN,WAS	9
Hematological System Development and Function, Tissue Morphology	quantity of CD4+ T-lymphocytes	3,28E-07	BATF,BHLHE40,CD3D,CD48,CD74,CD8A,CORO1A,CXCL10,GNLY,HLA-DMA,HLA-DQA1,ITGB2,LCK,PGLYRP1,SPI1	15
Cellular Development, Tissue Development	differentiation of connective tissue	3,28E-07	ADRB3,ALPL,AREG,C3,CCL2,CD300LF,CYTL1,DLK2,ELK1,EPO,FCER1G,FFAR2,FGF10,FSTL3,GH1,HAS2,HCST,HPSE,HSD11B1,IBSP,INHBA,LAMB3,LEP,LILRB3,LILRB4,LYN,MMP1,NGFR,OSCAR,PRRX2,PTGDS,PTGFR,RARRES2,RETN,RGS10,S100A8,SNAI2,SPI1,TNC,TNFRSF11A,WAS	41
Cellular Movement, Hematological System Development and Function, Immune Cell Trafficking, Inflammatory Response	chemotaxis of lymphocytes	3,34E-07	ADORA2A,CAMP,CCL13,CCL18,CCL2,CCL21,CCR5,CXCL10,CXCL11,CXCL12,CXCL9,DEFA1 (includes others),DEFB1,GNLY	14
Dermatological Diseases and Conditions, Inflammatory Disease	Acne	3,38E-07	AIF1,CCL21,CCR5,CRH,CXCL2,DEFB1,GZMB,LYZ,MMP1,SELE,THY1,TNC	12
Cell Death and Survival	cell viability	3,49E-07	ADORA2A,AFAP1L2,AREG,BHLHE40,C3,C5AR2,CCL18,CCL2,CCL21,CD3E,CD74,CD86,CD8A,CLEC11A,COL17A1,COMP,CPA1,CRH,CXCL10,CXCL11,CXCL12,CXCL2,CXCL9,DYNC1I1,ELK1,EPO,FCER1G,FCGR3A/FCGR3B,FGF10,FLT1,GNLY,HBB,HBZ,HK2,HPSE,IP6K3,ITGB2,LCK,LEP,LINGO1,LYN,MBP,MMP1,MUC4,NDRG1,NGFR,NTRK2,PENK,PF4,PPBP,PPP1R1C,PROK1,PROK2,RNASE2,S100A8,SELE,SERPINB9,SLPI,SMARCD3,SNAI2,SNCAIP,VTN	62
Cellular Movement	homing of tumor cell lines	4,13E-07	C3,CCL13,CCL18,CCL2,CCL21,CCR5,CTSG,CXCL12,CXCL9,FLT1,FPR1,LCK,RARRES2,SNAI2,VTN	15
Cardiovascular Disease	vascular lesion	4,23E-07	ACTA2,ADORA2A,CBS/LOC102724560,CCL2,CCR5,CX3CR1,CXCL10,CXCL2,FLT1,GZMB,HAS2,HPSE,LEP,MPO,NCF1,PLA2G5,RETN,S100A12,SELE	19
Cell Death and Survival	apoptosis of blood cells	4,38E-07	ADORA2A,CAMP,CCL2,CCL21,CCR5,CD2,CD3E,CORO1A,CXCL12,CXCL2,EPO,FCER1G,FCGR3A/FCGR3B,GH1,GZMA,GZMB,ITGB2,LCK,LEP,LYN,MPO,OSCAR,PF4,SERPINA3,SERPINB9,SLPI,SNAI2,SPI1,TNFRSF11A,TPSAB1/TPSB2,UBD,WAS	32
Cell-To-Cell Signaling and Interaction, Cellular Movement, Hematological System Development and Function, Immune Cell Trafficking, Inflammatory Response	chemoattraction of phagocytes	4,38E-07	C3,CAMP,CCL2,CXCL10,CXCL9,FPR1,PF4,PPBP	8
Carbohydrate Metabolism	neutralization of polysaccharide	4,87E-07	APCS,BPI,CAMP,PF4	4
Molecular Transport, Small Molecule Biochemistry	release of histamine	5,04E-07	C3,CAMP,FCER1G,FPR1,LILRB3,LYN,NTS,PLA2G5,PPBP	9
Cardiovascular System Development and Function, Cellular Movement	migration of endothelial cells	5,11E-07	ARHGEF4,BAI1,BMX,CBS/LOC102724560,CCL2,CXCL12,EDIL3,EPO,FGF13,FLT1,HPSE,ITGA9,ITGB2,LEP,NOX4,PF4,PRKX,PROK1,PROK2,SASH1,SELE,THY1,VASH2,VTN	24
Cancer	growth of tumor	5,13E-07	ADORA2A,AFAP1L2,AREG,BAI1,BDKRB2,BMX,CCL18,CCL2,CCL21,CCR5,CGB (includes others),CXCL11,CXCL12,CXCL9,ELANE,FCER1G,FCGR3A/FCGR3B,FGL1,FLT1,IGFBP1,IL13RA2,INHBA,ITGA9,LEP,LHB,LRRC4,MUC1,NDRG1,NGFR,NOX4,NTS,PIK3R5,PROK2,RARRES2,RGN,SELE,SLPI,SNAI2,SPI1,TNC,VASH2,WAS	42
Cardiovascular System Development and Function, Cellular Movement	cell movement of endothelial cells	5,94E-07	ARHGEF4,BAI1,BMX,CAMP,CBS/LOC102724560,CCL2,CXCL12,EDIL3,EPO,FGF13,FLT1,HPSE,ITGA9,ITGB2,LEP,NOX4,PF4,PRKX,PROK1,PROK2,SASH1,SELE,THY1,VASH2,VTN	25
Cellular Movement, Hematological System Development and Function, Hematopoiesis	homing of hematopoietic progenitor cells	5,97E-07	CCL13,CCL2,CCL21,CXCL10,CXCL12,CXCL9,SPI1	7
Cellular Movement, Hematological System Development and Function, Immune Cell Trafficking	infiltration by mononuclear leukocytes	6,01E-07	ADORA2A,C3,CCL18,CCL2,CCL21,CCR5,CD86,CTSG,CXCL10,CXCL12,CXCL9,FLT1,LTB,PF4,RETN,SELE	16
Cell Morphology	polarization of cells	6,01E-07	CCL2,CCL21,CCR5,CXCL10,CXCL12,CXCL9,FLT1,IL12RB2,ITGB2,KCNE1,LCK,LEP,SAMSN1,SELE,SLAMF1,WAS	16
Cell-To-Cell Signaling and Interaction	selection of cells	6,51E-07	CD3D,CD3E,CD74,ELK1,HLA-DMA,HLA-DOA,LCK,LYN,TNC,TNFRSF11A	10
Cell Death and Survival	cell death of phagocytes	6,60E-07	CAMP,CCL2,CCL21,CCR5,CXCL12,CXCL2,FCER1G,GH1,ITGB2,LEP,LYZ,MPO,NLRC4,OSCAR,PF4,SERPINA3,SLPI,TNFRSF11A,TPSAB1/TPSB2	19
Cellular Movement, Hematological System Development and Function, Immune Cell Trafficking	transmigration of myeloid cells	6,92E-07	ADORA2A,CCL2,CRH,CXCL10,CXCL12,CXCL9,FPR1,ITGB2,SLPI	9
Cell-To-Cell Signaling and Interaction	intercellular communication	7,28E-07	ADORA2A,CCL13,CCL18,CCL21,CGB (includes others),CXCL10,CXCL11,CXCL9,FGF10,FGF13,FGFBP1,INHBA,LHB,LILRB2,LTB,SIGLEC6,TNFRSF11A	17
Cellular Assembly and Organization	development of cytoplasm	7,79E-07	ADORA2A,ADRB3,AIF1,BDKRB2,BMX,CCL2,CCL21,CD3E,CD74,COL5A3,CORO1A,CRH,CXCL12,FGF13,GAP43,GH1,GNG7,GZMB,LEP,NOX4,NTRK2,PTGDS,RNASE2,SELE,SYNPO2,THY1,TNC,VTN,WAS	29
Cellular Movement, Hematological System Development and Function, Hypersensitivity Response, Immune Cell Trafficking	homing of eosinophils	7,89E-07	C3,CAMP,CCL13,CCL2,CXCL10,CXCL9,FPR1,WAS	8
Gastrointestinal Disease, Inflammatory Disease, Inflammatory Response	ulcerative colitis	8,37E-07	CCL18,CCL2,CD86,CXCL10,CXCL2,HPGDS,HSD11B1,IL13RA2,MUC1,S100A8,SELE,SLPI	12
Cell Death and Survival	apoptosis of leukocytes	8,55E-07	ADORA2A,CAMP,CCL2,CCL21,CCR5,CD2,CD3E,CORO1A,CXCL12,CXCL2,FCER1G,FCGR3A/FCGR3B,GH1,GZMA,GZMB,ITGB2,LCK,LEP,LYN,MPO,OSCAR,PF4,SERPINA3,SERPINB9,SLPI,SPI1,TNFRSF11A,TPSAB1/TPSB2,UBD,WAS	30
Cardiovascular System Development and Function, Cellular Development, Cellular Growth and Proliferation, Organismal Development, Tissue Development	proliferation of endothelial cells	8,61E-07	BPI,C3,CAMP,CCL2,CXCL10,CXCL12,EPO,FGF10,FGF13,FLT1,HEYL,HOXB5,INHBA,LEP,MMP1,PF4,PRKX,PROK1,PROK2,S100A8,SERPINA3,THY1,VASH2	23
Humoral Immune Response, Protein Synthesis	quantity of IgG	8,64E-07	BATF,BHLHE40,CCR5,CD180,CD37,CD86,CXCL10,FCER1G,HLA-DOA,IL13RA2,ITGB2,LCK,LTB,LY86,LYN,POU2F2,SAMSN1,TBC1D10C	18
Cell-To-Cell Signaling and Interaction, Hematological System Development and Function	response of lymphocytes	8,74E-07	CCL2,CCL21,CD180,CD3E,CD48,CD86,CD8A,CXCL11,CXCL12,CXCL9,GZMB,IL12RB2,LTB,LYN,THY1,TNFRSF11A,VTN	17
Cellular Movement, Hematological System Development and Function, Hypersensitivity Response, Immune Cell Trafficking, Inflammatory Response	cell movement of mast cells	9,36E-07	C3,CAMP,CCL2,CLEC11A,CXCL10,CXCL12,DEFB1,LYN,SELE	9
Cellular Function and Maintenance, Hematological System Development and Function	function of lymphocytes	9,61E-07	BATF3,BHLHE40,CCR5,CD3E,CD74,CD86,CD8A,CX3CR1,CXCL10,FCER1G,HCST,HLA-DMA,IL12RB2,LEP,LILRB3,LYN,SAMSN1,SELE,SERPINB9,SLAMF1,SLPI,TBC1D10C,UBD,WAS	24
Cellular Development, Hematological System Development and Function, Hematopoiesis, Lymphoid Tissue Structure and Development	development of mononuclear leukocytes	1,18E-06	BATF,BHLHE40,CD2,CD3D,CD3E,CD74,CD86,CD8A,CLEC11A,CXCL11,CXCL12,ELK1,FCER1G,FLT1,HLA-DMA,HLA-DOA,HLA-DQA1,IL12RB2,IL13RA2,INHBA,ITGB2,LCK,LILRB2,LILRB4,LTB,LYN,MBP,PENK,RASGRP4,SNAI2,SPI1,TNFRSF11A,WAS	33
Cell Signaling, Post-Translational Modification	tyrosine phosphorylation of protein	1,18E-06	AFAP1L2,CD2,CD3E,CD48,CD8A,COL5A3,EPO,FCER1G,GH1,ITGB2,LCK,LILRB3,LYN,MMP1,SAMSN1,SPI1,THY1	17
Cellular Function and Maintenance	function of antigen presenting cells	1,18E-06	BATF3,CCL2,CD74,CRH,CXCL10,CXCL12,FCER1G,FLT1,HLA-DMA,IL13RA2,LTB,LY96,LYN,NLRC4,PLA2G5,SAMSN1,SLAMF1,SLPI,WAS	19
Cellular Movement, Hematological System Development and Function, Immune Cell Trafficking	cell movement of natural killer cells	1,22E-06	CCL2,CCL21,CCR5,CX3CR1,CXCL10,CXCL12,CXCL9,GNLY,RARRES2,SELE	10
Cellular Development, Cellular Growth and Proliferation, Hematological System Development and Function	proliferation of leukocyte cell lines	1,40E-06	BMX,CD3E,CD74,CD8A,CXCL12,EPO,FLT1,GH1,IGFBP1,IL12RB2,IL13RA2,INHBA,LCK,LEP,LYN,MBP,TPSAB1/TPSB2	17
Cell Morphology	abnormal morphology of leukocytes	1,42E-06	BHLHE40,CCR5,CD3E,CD8A,FCER1G,HLA-DMA,HLA-DQA1,ITGB2,LCK,LILRB3,LILRB4,LYN,PSMB9,SELE,SERPINB9,SPI1,TNFRSF11A,WAS	18
Cellular Movement, Hematological System Development and Function, Immune Cell Trafficking	cell movement of leukocyte cell lines	1,53E-06	C3,CCL18,CCL2,CCL21,CXCL12,DEFA1 (includes others),DEFB1,ITGB2,LCK,PPBP,WAS	11
Cell-mediated Immune Response, Cellular Movement, Hematological System Development and Function, Immune Cell Trafficking	cell movement of memory T lymphocytes	1,54E-06	CCL2,CCL21,CXCL11,CXCL12,DEFB1,GNLY,ITGB2	7
Cell-mediated Immune Response, Cellular Function and Maintenance, Hematological System Development and Function	T cell homeostasis	1,57E-06	BATF,BHLHE40,CD2,CD3D,CD3E,CD74,CD86,CD8A,CORO1A,CXCL12,ELK1,FCER1G,FLT1,HLA-DMA,HLA-DOA,HLA-DQA1,IL12RB2,IL13RA2,INHBA,ITGB2,LCK,LILRB2,LILRB4,LTB,MBP,PENK,RASGRP4,SNAI2,SPI1,TNFRSF11A,WAS	31
Cellular Growth and Proliferation	proliferation of hematopoietic cell lines	1,58E-06	BMX,CD3E,CD74,CD8A,CLEC11A,CXCL12,EPO,FLT1,GH1,IGFBP1,IL12RB2,IL13RA2,INHBA,LCK,LEP,LYN,MBP,TPSAB1/TPSB2	18
Cellular Assembly and Organization, Tissue Development	fibrogenesis	1,61E-06	ADORA2A,AIF1,APCS,BDKRB2,BMX,CCL2,CCL21,CORO1A,CRH,CXCL12,FGF13,GAP43,GH1,GNG7,GZMB,HSD11B1,LEP,MBP,NOX4,PTGDS,RNASE2,SELE,SERPINA3,THY1,TNC,VTN,WAS	27
Cellular Development, Hematological System Development and Function, Hematopoiesis	differentiation of mononuclear leukocytes	1,63E-06	APCS,BATF,BHLHE40,CAMP,CCL2,CD2,CD3D,CD3E,CD74,CD86,CD8A,ELK1,GNLY,HLA-DMA,HLA-DOA,HLA-DQA1,IL12RB2,IL13RA2,INHBA,ITGB2,LCK,LILRB2,LILRB4,LYN,MBP,PF4,POU2F2,PRKX,SNAI2,SPI1,TNFRSF11A,WAS	32
Cellular Movement	chemotaxis of neuroglia	1,79E-06	CCL2,CCL21,CX3CR1,CXCL10,CXCL12,CXCL9	6
Cell-To-Cell Signaling and Interaction, Hematological System Development and Function, Immune Cell Trafficking, Inflammatory Response	activation of dendritic cells	1,91E-06	C3,CAMP,CD37,CD86,GNLY,LEP,LTB,LYN,MPO,PLA2G5,RNASE2,SLPI	12
Neurological Disease, Skeletal and Muscular Disorders	neuromuscular disease	1,93E-06	ADORA2A,ADRB3,BHLHE40,C3,CCL2,CD52,CD74,CD86,DIO2,DKK3,DRD4,DYNC1I1,FCGR3A/FCGR3B,FGF13,GAP43,GH1,GNG7,HLA-DMA,HLA-DQA1,HLA-DQA2,HLA-DRA,HLA-F,HMGCS2,ITLN1,LEP,LRRN1,MBP,MT1L,NDRG1,NGFR,NTRK2,PENK,PRKX,PSMB9,RASL12,RTN1,SCN11A,SCN4B,SERPINA3,SLC1A1,SRSF2,SYNPR,TESC,THY1,VSNL1	45
Cellular Development, Cellular Growth and Proliferation, Hematological System Development and Function, Humoral Immune Response	proliferation of B lymphocytes	1,96E-06	CD180,CD3E,CD74,CD86,CD8A,CRH,CXCL12,FCGR3A/FCGR3B,LILRB3,LILRB4,LY86,LY96,LYN,MNDA,POU2F2,SAMSN1,SLAMF1,SLAMF7,SLPI,SPI1,WAS	21
Cellular Movement, Hematological System Development and Function, Immune Cell Trafficking, Inflammatory Response	migration of plasmacytoid dendritic cells	1,99E-06	CXCL10,CXCL11,CXCL12,CXCL9,RARRES2	5
Cell Death and Survival	cytolysis of blood cells	2,04E-06	BATF3,CAMP,CD48,CD8A,DEFA1 (includes others),FCER1G,GZMA,HBB,HCST,ITGB2,LCK,SERPINB9,SLAMF7	13
Cancer, Organismal Injury and Abnormalities, Reproductive System Disease	prostate cancer	2,15E-06	ADAMDEC1,AGR2,ALPL,BHLHE40,BMX,C3,CCL2,CD52,CD74,COL5A3,CYP24A1,DEFB1,EPO,FCGBP,FCGR3A/FCGR3B,FLT1,GZMA,IBSP,IGFBP1,LILRB3,LYZ,MMP1,MSMB,MUC1,MUC4,MXRA5,NTRK2,PTGDS,S100A8,SCN11A,SIRPB1,SMARCD3,SNAI2,SPEG,SPOCK2,SYNPO2	36
Cellular Movement, Hematological System Development and Function, Immune Cell Trafficking	cell movement of peripheral blood leukocytes	2,17E-06	CAMP,CCL2,CCL21,CCR5,CTSG,CXCL12,CXCL9,FPR1,SELE	9
Cell Death and Survival, Cellular Compromise	cytotoxicity of cells	2,17E-06	CCL13,CCL2,CD2,CD48,CD74,CORO1A,CRH,FCER1G,FCGR3A/FCGR3B,GZMA,GZMB,HCST,IL12RB2,ITGB2,LCK,LYN,SLAMF7,WAS	18
Hematological System Development and Function, Tissue Development	aggregation of blood cells	2,18E-06	ADORA2A,APCS,C3,CTSG,CXCL10,CXCL12,CXCL9,ELK1,FCER1G,FPR1,HBB,IGFBP1,ITGB2,LCK,LEP,LYN,MMP1,MPO,P2RY12,RNASE2	20
Tissue Development	aggregation of cells	2,29E-06	ADORA2A,APCS,C3,CD2,CTSG,CXCL10,CXCL12,CXCL9,ELK1,FCER1G,FPR1,HBB,IGFBP1,ITGB2,LCK,LEP,LYN,LYZ,MMP1,MPO,MUC1,MUC4,P2RY12,RNASE2	24
Organismal Survival	survival of organism	2,33E-06	ADORA2A,APCS,AREG,C3,CAMP,CCL2,CCL21,CCR5,CD2,CD48,CD74,CD8A,CLEC11A,COMP,CXCL10,CXCL11,CXCL12,CXCL2,CXCL9,DEFA1 (includes others),DIO2,ELANE,EPO,FLT1,GAP43,GZMA,HK2,HLA-DRA,INHBA,LEP,LRRN1,LY96,LYZ,NCF1,NLRC4,SELE,SPI1,SRSF2	38
Cancer, Organismal Injury and Abnormalities, Reproductive System Disease	Prostate Cancer and Tumors	2,34E-06	ADAMDEC1,AGR2,ALPL,BHLHE40,BMX,C3,CCL2,CD52,CD74,COL5A3,CYP24A1,DEFB1,EPO,FCGBP,FCGR3A/FCGR3B,FLT1,GZMA,IBSP,IGFBP1,KRT15,LILRB3,LYZ,MMP1,MSMB,MUC1,MUC4,MXRA5,NTRK2,PTGDS,S100A8,SCN11A,SIRPB1,SMARCD3,SNAI2,SPEG,SPOCK2,SYNPO2	37
Cellular Compromise, Inflammatory Response	degranulation of neutrophils	2,35E-06	DEFA1 (includes others),ITGB2,MPO,MYO1F,PF4,PPBP,PRAM1	7
Humoral Immune Response, Protein Synthesis	quantity of IgM	2,38E-06	BATF,CD74,CD86,DKK3,ITGB2,LCK,LTB,LY86,LYN,POU2F2,SAMSN1,SPI1,WAS	13
Antimicrobial Response, Humoral Immune Response, Inflammatory Response	antifungal response	2,39E-06	CTSG,ELANE,MPO,NCF1,S100A12,S100A8	6
Cell-To-Cell Signaling and Interaction, Cellular Movement, Hematological System Development and Function, Immune Cell Trafficking, Inflammatory Response	chemoattraction of granulocytes	2,39E-06	CAMP,CCL2,CXCL10,FPR1,PF4,PPBP	6
Inflammatory Response	inflammation of body cavity	2,46E-06	ADORA2A,AGR2,APCS,C3,CAMP,CBS/LOC102724560,CCL18,CCL2,CCL21,CCR5,CD2,CD300LF,CD86,CD8A,CXCL10,CXCL12,CXCL2,EPO,FCGR3A/FCGR3B,FLT1,IGFBP1,IL12RB2,IL13RA2,ITGB2,LCK,LEP,LTB,LYN,MPO,NCF1,NLRC4,P2RY12,PF4,SELE,SGCA,SPI1,WAS	37
Cardiovascular System Development and Function, Cell-To-Cell Signaling and Interaction	binding of endothelial cells	2,47E-06	C3,CCL2,CD86,CXCL11,CXCL12,DEFA1 (includes others),HAS2,ITGB2,PF4,PLA2G5,SELE,VTN	12
Cell-To-Cell Signaling and Interaction, Cellular Movement, Hematological System Development and Function, Immune Cell Trafficking	recruitment of mononuclear leukocytes	2,47E-06	CAMP,CCL2,CCL21,CCR5,CD8A,CX3CR1,CXCL10,CXCL11,CXCL9,LEP,RARRES2,SELE	12
Cardiovascular Disease	occlusion of artery	2,49E-06	ADORA2A,ADRB3,APCS,CBS/LOC102724560,CCL18,CCL2,CCR5,CECR1,CORO2A,CX3CR1,CXCL10,CXCL12,CXCL2,CYP1A1,FCGR3A/FCGR3B,FLT1,FPR1,GH1,GZMB,HBB,ITGB2,LEP,LILRB2,LYN,MPO,NCF1,P2RY12,PF4,PLA2G5,PLIN2,RASL12,S100A8,SAMSN1,SELE,THY1	35
Lymphoid Tissue Structure and Development	morphology of lymphatic system component	2,61E-06	AGR2,ALPL,APCS,BHLHE40,C3,CCL21,CD37,CD3E,CD74,CD86,CD8A,CYP1A1,FGF10,HBB,HLA-DQA1,HPGDS,ITGB2,LCK,LTB,LYN,SELE,SNAI2,SPI1,TNFRSF11A,TSPAN33,WAS	26
Cell Death and Survival	cell death of myeloid cells	2,67E-06	CAMP,CCL2,CCR5,CXCL12,CXCL2,ELANE,FCER1G,GH1,ITGB2,LEP,LYN,LYZ,MPO,NLRC4,PF4,SERPINA3,SLPI,TPSAB1/TPSB2	18
Cell-mediated Immune Response, Cellular Development, Cellular Function and Maintenance, Hematological System Development and Function, Hematopoiesis, Lymphoid Tissue Structure and Development	T cell development	2,69E-06	BATF,BHLHE40,CD2,CD3D,CD3E,CD74,CD86,CD8A,CXCL12,ELK1,FCER1G,FLT1,HLA-DMA,HLA-DOA,HLA-DQA1,IL12RB2,IL13RA2,INHBA,ITGB2,LCK,LILRB2,LILRB4,LTB,MBP,PENK,RASGRP4,SNAI2,SPI1,TNFRSF11A,WAS	30
Cancer	metastasis	2,74E-06	ACTA2,AGR2,ALPL,BEX1,CCL2,CD48,CD86,CDH6,CST7,CXCL12,CXCL2,CXCL9,EPO,FLT1,FSTL3,GPBAR1,HCST,HPSE,INHBA,ITGA9,LAMB3,LCK,LEP,LTB,MMP1,MUC1,MUC4,NDRG1,NTRK2,P2RY12,PIK3R5,PRRX2,RTN1,SELE,SLC12A8,SNAI2,THY1,TNFRSF11A,WAS	39
Cell Death and Survival, Hematological System Development and Function	survival of hematopoietic cells	2,75E-06	CD3E,CD8A,CLEC11A,CXCL12,EPO,PF4,PPBP,PROK1,PROK2,SELE,SNAI2	11
Cellular Development, Hematological System Development and Function, Hematopoiesis, Lymphoid Tissue Structure and Development	development of lymphocytes	2,84E-06	BATF,BHLHE40,CD2,CD3D,CD3E,CD74,CD86,CD8A,CLEC11A,CXCL12,ELK1,FCER1G,FLT1,HLA-DMA,HLA-DOA,HLA-DQA1,IL12RB2,IL13RA2,INHBA,ITGB2,LCK,LILRB2,LILRB4,LTB,LYN,MBP,PENK,RASGRP4,SNAI2,SPI1,TNFRSF11A,WAS	32
Cellular Assembly and Organization, Tissue Development	formation of filaments	2,89E-06	ADORA2A,AIF1,APCS,BDKRB2,BMX,CCL2,CCL21,CORO1A,CRH,CXCL12,FGF13,GAP43,GH1,GNG7,GZMB,LEP,MBP,NOX4,PTGDS,RNASE2,SELE,SERPINA3,THY1,TNC,VTN,WAS	26
Cellular Assembly and Organization, Cellular Function and Maintenance, Tissue Development	formation of actin filaments	2,90E-06	ADORA2A,AIF1,BDKRB2,BMX,CCL2,CCL21,CORO1A,CRH,CXCL12,GAP43,GH1,GNG7,LEP,NOX4,PTGDS,RNASE2,SELE,THY1,TNC,VTN,WAS	21
Cellular Movement	cell movement of leukemia cell lines	2,99E-06	CCL13,CCL2,CCR5,CTSG,CXCL10,CXCL12,FLT1,FPR1,LCK,SELE,SNAI2,TNC,VTN	13
Dermatological Diseases and Conditions	chronic large plaque psoriasis	3,05E-06	CCL2,CXCL10,CXCL11,CXCL9,S100A12	5
Dermatological Diseases and Conditions	chronic small plaque psoriasis	3,05E-06	CCL2,CXCL10,CXCL11,CXCL9,S100A12	5
Cell-To-Cell Signaling and Interaction, Cellular Movement, Hematological System Development and Function, Immune Cell Trafficking	attraction of neutrophils	3,14E-06	CAMP,CCL2,CXCL10,FPR1,PF4,PPBP	6
Cellular Movement, Hematological System Development and Function, Hypersensitivity Response, Immune Cell Trafficking, Inflammatory Response	migration of mast cells	3,14E-06	C3,CCL2,CLEC11A,CXCL10,CXCL12,DEFB1	6
Cardiovascular System Development and Function, Tissue Development	formation of endothelial tube	3,19E-06	BMX,BPI,CCL2,CXCL12,FGF13,FLT1,PF4,SELE,VTN	9
Cell-To-Cell Signaling and Interaction	selection of lymphocytes	3,19E-06	CD3D,CD3E,CD74,ELK1,HLA-DMA,HLA-DOA,LCK,LYN,TNFRSF11A	9
Cellular Compromise, Hypersensitivity Response, Inflammatory Response	degranulation of mast cells	3,22E-06	C3,CAMP,CCL2,CORO1A,CRH,FCER1G,HSD11B1,IL13RA2,LILRB4,LYN,NTS,PTGDS,RASGRP4	13
Cellular Movement	mobilization of progenitor cells	3,32E-06	CXCL12,EPO,PROK1,PROK2	4
Cellular Function and Maintenance, Hematological System Development and Function	function of myeloid cells	3,43E-06	CCL2,CXCL10,CXCL12,ELANE,FCER1G,IL13RA2,ITGB2,LY96,LYN,MPO,NCF1,NLRC4,PLA2G5,PRAM1,RASGRP4,SELE,SLAMF1,SLPI	18
Cellular Growth and Proliferation	expansion of cells	3,43E-06	ADORA2A,AREG,BTNL9,C3,CD180,CD2,CD3E,CD86,CXCL12,ELANE,EPO,HOXB5,INHBA,IRX3,LEP,LYN,NTRK2,RARRES2,SERPINB9,SLAMF1,SPI1	21
Cell-To-Cell Signaling and Interaction	interaction of cells	3,46E-06	CCL21,CCR5,CD2,CD86,CXCL10,CXCL11,CXCL12,CXCL9,HLA-DMA,ITGB2,LCK,SNAI2,TNC	13
Antimicrobial Response, Inflammatory Response	antimicrobial response	3,49E-06	BATF3,BPI,CAMP,CTSG,CXCL12,DEFA1 (includes others),DEFA4,DEFB1,ELANE,FCER1G,LYZ,MPO,MYO1F,NCF1,NLRC4,PGLYRP1,S100A12,S100A8,SERPINB9	19
Cellular Development, Hematological System Development and Function, Hematopoiesis	differentiation of antigen presenting cells	4,03E-06	BATF,BATF3,CAMP,CCL2,CLEC11A,CXCL10,EPO,GNLY,INHBA,LILRB3,LYN,NLRC4,PF4,RGS10,SPI1,UBD	16
Cellular Movement, Hematological System Development and Function, Hematopoiesis	chemotaxis of hematopoietic progenitor cells	4,07E-06	CCL13,CCL2,CCL21,CXCL10,CXCL12,CXCL9	6
Cellular Movement, Hematological System Development and Function, Immune Cell Trafficking, Inflammatory Response	mobilization of phagocytes	4,07E-06	CCL2,CCL21,CCR5,CXCL12,CXCL2,FPR1	6
Antigen Presentation, Cell-To-Cell Signaling and Interaction, Cell-mediated Immune Response, Cellular Development, Cellular Function and Maintenance, Hematological System Development and Function, Hematopoiesis, Lymphoid Tissue Structure and Development	selection of thymocytes	4,13E-06	CD3D,CD3E,CD74,ELK1,HLA-DMA,HLA-DOA,LCK,TNFRSF11A	8
Cellular Movement, Hematological System Development and Function	cell movement of hematopoietic cells	4,14E-06	CCL13,CCL2,CCL21,CXCL10,CXCL11,CXCL12,CXCL9,ITGB2,SELE,SPI1	10
Organismal Survival	morbidity or mortality	4,38E-06	APCS,BDKRB2,BMX,C3,CAMP,CCR5,CTSG,CXCL10,CYP1A1,ELANE,FCER1G,FCN1,FLT1,FPR1,LEP,LTB,SLPI,SPEG	18
Cellular Movement	mobilization of stem cells	4,52E-06	CCL2,CXCL10,CXCL12,ELANE,PF4	5
Cellular Movement	chemotaxis of tumor cell lines	4,62E-06	C3,CCL13,CCL18,CCL2,CCL21,CCR5,CTSG,CXCL12,CXCL9,FLT1,FPR1,LCK,RARRES2	13
Cellular Movement	cell movement of neuroglia	4,75E-06	CCL2,CCL21,CX3CR1,CXCL10,CXCL12,CXCL9,EPO,NGFR,P2RY12,PTGDS,TNC	11
Hematological System Development and Function, Tissue Morphology	quantity of antigen presenting cells	5,04E-06	ADORA2A,BATF3,CAMP,CCL2,CCL21,CCR5,CX3CR1,CXCL10,EPO,FCER1G,GNLY,HSD11B1,IL12RB2,ITGB2,LILRB4,LTB,PGLYRP1,RGS10,SPI1	19
Dermatological Diseases and Conditions, Infectious Disease	tuberculoid leprosy	5,21E-06	CCL13,CTSG,GZMM,SLAMF1,SLPI,UBD	6
Cancer	head and neck cancer	5,46E-06	BAI1,BDKRB2,CCL21,CCR5,CD48,CST7,CXCL10,CXCL12,CXCL2,DPT,EDIL3,ELK1,EPO,FCGBP,FGF13,FLRT3,FLT1,GAP43,HAS2,INHBA,ITGA9,LCK,LTB,LYN,MBP,MMP1,MUC1,NTRK2,PTGDS,S100A8,SLPI,SNCAIP,SPI1,SPON1,TAGLN,THY1,TNC,TSPAN8	38
Cell Morphology, Hematological System Development and Function	morphology of T lymphocytes	5,52E-06	CCR5,CD3E,CD8A,CXCL11,FCER1G,HLA-DMA,HLA-DQA1,LCK,PSMB9,SERPINB9,SPI1,WAS	12
Cell-To-Cell Signaling and Interaction, Cellular Movement, Hematological System Development and Function, Immune Cell Trafficking	attraction of Th0 lymphocytes	5,60E-06	CXCL10,CXCL11,CXCL9	3
Cell-To-Cell Signaling and Interaction, Cellular Movement, Immune Cell Trafficking	attraction of plasmacytoid dendritic cells	5,60E-06	CXCL10,CXCL11,CXCL9	3
Cell Morphology, Hematological System Development and Function, Hematopoiesis	polarization of hematopoietic progenitor cells	5,60E-06	CXCL10,CXCL9,ITGB2	3
Antigen Presentation, Inflammatory Response	antigen presentation	5,60E-06	BATF3,CCL21,CD74,CD86,FCER1G,FCGR3A/FCGR3B,HLA-DMA,HLA-DOA,LILRB4,WAS	10
Tissue Development	accumulation of cells	5,82E-06	ADORA2A,APCS,CBS/LOC102724560,CCL2,CCL21,CCR5,CD86,CTSG,CX3CR1,CXCL10,CXCL12,CXCL2,EDIL3,ELANE,FCGR3A/FCGR3B,FLT1,ITGB2,NCF1,NLRC4,PTGDS,S100A8,SELE,SLPI	23
Cellular Development, Hematological System Development and Function, Hematopoiesis	differentiation of phagocytes	5,84E-06	APCS,BATF,BATF3,CAMP,CCL2,CLEC11A,CXCL10,EPO,GNLY,INHBA,LILRB3,LYN,NLRC4,PF4,PRKX,RGS10,SPI1,UBD	18
Cell Death and Survival, Cellular Function and Maintenance	clearance of Pseudomonas aeruginosa	6,47E-06	CAMP,ELANE,FCER1G,FCGR3A/FCGR3B,PTGDS	5
Cell-To-Cell Signaling and Interaction, Cellular Movement, Hematological System Development and Function, Immune Cell Trafficking	attraction of memory T lymphocytes	6,54E-06	CCL2,CXCL10,CXCL11,CXCL9	4
Cellular Movement, Hematological System Development and Function, Immune Cell Trafficking, Inflammatory Response	chemotaxis of peripheral blood leukocytes	6,60E-06	CAMP,CCL2,CCR5,CTSG,CXCL12,FPR1	6
Cell Morphology	abnormal morphology of cells	7,55E-06	AGR2,ALPL,AREG,BDKRB2,BHLHE40,CABP4,CBS/LOC102724560,CCR5,CD3E,CD86,CD8A,CRH,CX3CR1,DPT,FBXO2,FCER1G,FGF10,FGL1,FLRT3,FLT1,FMOD,FSTL3,GAP43,HBB,HBZ,HEY2,HLA-DMA,HLA-DQA1,HORMAD1,HSD11B1,INSL6,ITGB2,LCK,LHB,LILRB3,LILRB4,LYN,MBP,MPO,NCF1,NGFR,NTRK2,OSCAR,PLIN2,PRRX2,PSMB9,RASL10B,RGN,SELE,SERPINB9,SGCA,SPI1,TNFRSF11A,TRIM63,TSPAN33,WAS	56
Cell Death and Survival	apoptosis of phagocytes	8,10E-06	CAMP,CCL2,CCL21,CXCL12,CXCL2,FCER1G,GH1,ITGB2,LEP,MPO,OSCAR,PF4,SERPINA3,SLPI,TNFRSF11A,TPSAB1/TPSB2	16
Infectious Disease	infectivity of virus	8,26E-06	APCS,CCL13,CCL2,CCR5,CXCL12,NGFR,TPSAB1/TPSB2,VTN	8
Cellular Movement, Hematological System Development and Function, Hypersensitivity Response, Immune Cell Trafficking, Inflammatory Response	chemotaxis of eosinophils	8,46E-06	C3,CAMP,CCL13,CCL2,CXCL10,CXCL9,FPR1	7
Cellular Movement, Hematological System Development and Function, Hypersensitivity Response, Immune Cell Trafficking	migration of eosinophils	8,46E-06	C3,CXCL10,CXCL11,CXCL12,CXCL2,CXCL9,ITGB2	7
Cancer	head and neck neoplasia	8,61E-06	ACTA2,AOAH,APCS,ARHGAP15,BAI1,BDKRB2,C2CD4B,C3,CCL21,CCR5,CD48,CD8A,CECR6,CGB (includes others),COL5A3,COMP,CST7,CXCL10,CXCL12,CXCL2,DEFA1 (includes others),DKK3,DPT,DRD4,EDIL3,ELK1,EPO,FAM182B,FCGBP,FCGR3A/FCGR3B,FGF13,FLRT3,FLT1,GAP43,GPR162,GSTT2/GSTT2B,HAS2,HES4,HLA-DPB1,HLA-DQA1,HLA-DQA2,HPSE,INHBA,ITGA9,KLF14,LAMB3,LCK,LGI4,LHB,LILRA6,LILRB3,LRRC4,LTB,LYN,MAFA,MBP,MMP1,MUC1,MUC4,MYO7B,NRIP1…	87
Cancer, Organismal Injury and Abnormalities, Reproductive System Disease	male genital neoplasm	8,67E-06	ADAMDEC1,AGR2,ALPL,BHLHE40,BMX,C3,CCL2,CD52,CD74,CGB (includes others),COL5A3,CYP24A1,DEFB1,EPO,FCGBP,FCGR3A/FCGR3B,FLT1,GZMA,IBSP,IGFBP1,KRT15,LILRB3,LYZ,MMP1,MSMB,MUC1,MUC4,MXRA5,NTRK2,PTGDS,S100A8,SCN11A,SIRPB1,SMARCD3,SNAI2,SPEG,SPOCK2,SYNPO2	38
Cellular Development	maturation of blood cells	8,92E-06	CAMP,CCL21,CD3E,CD86,CLEC11A,ELANE,EPO,HBZ,HLA-DRA,INHBA,ITGB2,LCK,LEP,LYN,NGFR,POU2F2,RNASE2,SRSF2,TNFRSF11A	19
Cell Death and Survival	cytolysis of leukocytes	9,03E-06	BATF3,CD48,CD8A,FCER1G,GZMA,HCST,ITGB2,LCK,SERPINB9,SLAMF7	10
Cardiovascular Disease, Neurological Disease	ischemia of brain	9,03E-06	ADORA2A,CA4,FPR1,LY96,NGFR,NOX4,RNASE2,S100A12,TNFRSF11A,VSNL1	10
Cell-To-Cell Signaling and Interaction, Cellular Movement, Hematological System Development and Function, Immune Cell Trafficking	recruitment of lymphocytes	9,03E-06	CCL2,CCL21,CCR5,CD8A,CX3CR1,CXCL10,CXCL11,CXCL9,LEP,SELE	10
Cellular Movement, Hematological System Development and Function, Immune Cell Trafficking, Inflammatory Response	transmigration of phagocytes	9,07E-06	ADORA2A,CCL2,CRH,CXCL12,FPR1,ITGB2,RARRES2,SELE,SLPI	9
Hematological System Development and Function, Inflammatory Response, Tissue Morphology	quantity of monocytes	9,32E-06	CBS/LOC102724560,CLEC11A,IL12RB2,ITGB2,LEP,MPO,PROK1,PROK2,SELE,TSPAN33,WAS	11
Inflammatory Disease, Organismal Injury and Abnormalities, Respiratory Disease	fibrosis of lung	9,69E-06	ADORA2A,APCS,CXCL12,ELANE,FLT1,HAS2,HLA-DRA,LCK,LYN,NCF1,P2RY12,PLA2G5,SELE,THY1,VTN	15
Cellular Movement, Hematological System Development and Function, Immune Cell Trafficking, Inflammatory Response	cell movement of microglia	9,95E-06	CCL2,CCL21,CX3CR1,CXCL10,CXCL12,CXCL9,PTGDS	7
Cell-To-Cell Signaling and Interaction, Inflammatory Response	immune response of dendritic cells	9,95E-06	BATF3,C3,CD74,FCER1G,LILRB4,MUC1,WAS	7
Cellular Movement, Hematological System Development and Function, Immune Cell Trafficking	migration of leukocyte cell lines	9,95E-06	C3,CCL2,CXCL12,DEFB1,ITGB2,LCK,PPBP	7
Cell Morphology, Hematological System Development and Function	abnormal morphology of T lymphocytes	1,01E-05	CCR5,CD3E,CD8A,FCER1G,HLA-DMA,HLA-DQA1,LCK,PSMB9,SERPINB9,SPI1,WAS	11
Cell-To-Cell Signaling and Interaction, Tissue Development	adhesion of epithelial cells	1,01E-05	ARMS2,C3,CD2,CD8A,CTSG,ELANE,ITGB2,LCK,MUC1,SLPI,VTN	11
Cell Morphology	morphology of lymphocytes	1,02E-05	BATF,CCR5,CD3E,CD8A,CXCL11,FCER1G,HLA-DMA,HLA-DQA1,LCK,LTB,LYN,PSMB9,SERPINB9,SPI1,WAS	15
Embryonic Development, Lymphoid Tissue Structure and Development, Organ Development, Organismal Development, Tissue Development	formation of lymph node	1,08E-05	BHLHE40,C3,CCL21,CD37,CD86,EPO,LTB,SELE,SPI1,TNFRSF11A	10
Cellular Movement, Hematological System Development and Function, Immune Cell Trafficking, Inflammatory Response	chemotaxis of dendritic cells	1,12E-05	CCL2,CCL21,CCR5,CXCL12,DEFB1,FPR1,GNLY,RARRES2,RNASE2	9
Cellular Growth and Proliferation	inhibition of cells	1,13E-05	ADORA2A,CAMP,CD86,CRH,CXCL10,EPO,GNLY,GZMA,HK2,HPSE,ITGB2,LEP,PF4,SELE	14
Cellular Development, Hematological System Development and Function	differentiation of erythroid cell lines	1,16E-05	CLEC11A,EPO,LYN,SPI1	4
Cell-To-Cell Signaling and Interaction, Cell-mediated Immune Response, Cellular Movement, Hematological System Development and Function, Immune Cell Trafficking	recruitment of Th1 cells	1,16E-05	CCL2,CXCL10,CXCL11,CXCL9	4
Cell-To-Cell Signaling and Interaction, Cellular Compromise, Tissue Development, Tumor Morphology	adhesion of cancer cells	1,17E-05	CCL2,CXCL12,HPSE,ITGB2,SELE,THY1,VTN	7
Inflammatory Disease, Respiratory Disease	airway hyperresponsiveness	1,18E-05	C3,C5AR2,CCL2,CD300LF,CD86,CX3CR1,CXCL12,HAS2,IL13RA2,SLPI,SPI1	11
Inflammatory Disease, Respiratory Disease	Asthma	1,19E-05	ACTA2,ADORA2A,ADRB3,C3,CCL13,CCL2,CD8A,CX3CR1,CXCL10,ELANE,FCGR3A/FCGR3B,HLA-DPB1,RASGRP4,RETN	14
Cell-To-Cell Signaling and Interaction, Cellular Movement, Immune Cell Trafficking	attraction of dendritic cells	1,23E-05	CAMP,CCL21,CXCL10,CXCL11,CXCL9	5
Cell-To-Cell Signaling and Interaction, Cellular Movement, Hematological System Development and Function, Immune Cell Trafficking, Inflammatory Response	chemoattraction of neutrophils	1,23E-05	CAMP,CXCL10,FPR1,PF4,PPBP	5
Cell-mediated Immune Response, Cellular Movement, Hematological System Development and Function, Immune Cell Trafficking, Inflammatory Response	chemotaxis of memory T lymphocytes	1,23E-05	CCL2,CCL21,CXCL12,DEFB1,GNLY	5
Cellular Movement, Hematological System Development and Function, Immune Cell Trafficking, Inflammatory Response, Nervous System Development and Function	chemotaxis of microglia	1,23E-05	CCL21,CX3CR1,CXCL10,CXCL12,CXCL9	5
Cellular Growth and Proliferation, Organismal Development	growth of Candida albicans	1,23E-05	AREG,CAMP,FGF10,LYZ,PPBP	5
Cellular Development, Connective Tissue Development and Function, Embryonic Development, Organ Development, Organismal Development, Skeletal and Muscular System Development and Function, Tissue Development	differentiation of osteoclasts	1,27E-05	AREG,C3,CCL2,CD300LF,FCER1G,FSTL3,HCST,INHBA,LILRB3,LILRB4,OSCAR,RGS10,S100A8,TNFRSF11A,WAS	15
Cancer, Hematological Disease, Immunological Disease	acute leukemia	1,32E-05	ADORA2A,CD2,CD3E,CD86,CXCL10,CYP1A1,EPO,GH1,HEY2,HEYL,HLA-DRA,KCNE4,LCK,LILRB3,LYN,LYZ,MPO,MUC4,PSMB9,SPI1,SRSF2	21
Hematological System Development and Function, Tissue Morphology	quantity of TREG cells	1,36E-05	ADORA2A,BATF,CCL21,CD86,ITGB2,PGLYRP1,TNFRSF11A	7
Inflammatory Response, Respiratory Disease	inflammation of airway	1,37E-05	C3,CCL2,CD2,CD48,CD86,CRH,CXCL10,CXCL12	8
Cellular Movement, Hematological System Development and Function	cell movement of hematopoietic progenitor cells	1,38E-05	CCL13,CCL2,CCL21,CXCL10,CXCL11,CXCL12,CXCL9,ITGB2,SPI1	9
Cellular Movement	migration of tumor cell lines	1,40E-05	ACTA2,AREG,ARHGEF4,CAMP,CCL2,CCR5,CGB (includes others),CXCL10,CXCL11,CXCL12,CXCL2,CXCL9,ELK1,EPO,FGF10,GZMB,HAS2,IGFBP1,LAMB3,LCK,LEP,LYN,MMP1,MUC1,MUC4,NDRG1,NTRK2,OSGIN1,PIK3R5,S100A8,SNAI2,TNC,VSNL1,VTN	34
Respiratory Disease	chronic obstructive pulmonary disease	1,42E-05	ADORA2A,ADRB3,CA4,CCR5,CD8A,CTSG,CXCL11,ELANE,GZMB,LYZ,MMP1,RGN,SELE	13
Cell-To-Cell Signaling and Interaction, Cellular Movement, Immune Cell Trafficking	attraction of antigen presenting cells	1,55E-05	CAMP,CCL2,CCL21,CXCL10,CXCL11,CXCL9	6
Cardiovascular Disease, Organismal Injury and Abnormalities	formation of vascular lesion	1,61E-05	CBS/LOC102724560,CCL2,CCR5,CX3CR1,CXCL10,CXCL2,HAS2,HPSE,LEP,MPO,NCF1	11
Cellular Development, Hematological System Development and Function, Hematopoiesis	development of blood cells	1,61E-05	BATF,BHLHE40,CD2,CD3D,CD3E,CD74,CD86,CD8A,CLEC11A,CXCL11,CXCL12,ELK1,EPO,FCER1G,FLT1,HLA-DMA,HLA-DOA,HLA-DQA1,IL12RB2,IL13RA2,INHBA,ITGB2,LCK,LILRB2,LILRB4,LTB,LYN,MBP,PENK,RASGRP4,SNAI2,SPI1,TNFRSF11A,WAS	34
Cell Morphology, Hematological System Development and Function, Hematopoiesis, Lymphoid Tissue Structure and Development, Organ Morphology, Organismal Development	abnormal morphology of double-negative T lymphocyte	1,65E-05	CD3E,CD8A,LCK,SPI1,WAS	5
Infectious Disease	infection by Hepatitis C virus	1,65E-05	CCL2,CXCL10,CXCL11,CXCL9,EPO	5
Cell Death and Survival, Hematological System Development and Function	survival of red blood cells	1,65E-05	EPO,HBB,HBZ,PF4,PPBP	5
Hematological System Development and Function	hemostasis	1,70E-05	ADORA2A,BDKRB2,BPI,C3,CTSG,CXCL12,EPO,FCER1G,LYN,MMP1,P2RY12,PF4,PLA2G5,RETN,TSPAN8,VTN,WAS	17
Lipid Metabolism, Molecular Transport, Small Molecule Biochemistry	secretion of lipid	1,71E-05	BDKRB2,BHLHE40,CGB (includes others),CRH,CTSG,DRD4,GH1,HSD11B1,INHBA,KCNJ5,LEP,PLA2G5,PLIN2,RARRES2,RETN,VSNL1	16
Cellular Function and Maintenance, Hematological System Development and Function	function of T lymphocytes	1,85E-05	BATF3,BHLHE40,CCR5,CD3E,CD74,CD86,CD8A,CXCL10,FCER1G,HCST,HLA-DMA,LEP,LILRB3,SAMSN1,SELE,SERPINB9,SLAMF1,WAS	18
Cardiovascular Disease, Organismal Injury and Abnormalities	atherogenesis	1,85E-05	CBS/LOC102724560,CCL2,CCR5,CX3CR1,CXCL10,CXCL2,LEP,MPO,NCF1	9
Hematological System Development and Function, Organismal Functions	flow of blood	1,85E-05	ACTA2,BDKRB2,CCL2,CRH,CXCL12,EPO,HPGDS,LEP,PTGDS	9
Cell Morphology	polarization of blood cells	1,87E-05	CCL21,CXCL10,CXCL12,CXCL9,FLT1,IL12RB2,ITGB2,LCK,SELE,SLAMF1,WAS	11
Infectious Disease	infection by Hepacivirus	1,87E-05	ADORA2A,CCL2,CXCL10,CXCL11,CXCL9,EPO	6
Free Radical Scavenging, Molecular Transport	release of superoxide	1,87E-05	CCL2,FCER1G,ITGB2,LYN,PPBP,SELE	6
Cell Death and Survival, Cellular Function and Maintenance	clearance of Klebsiella pneumoniae	1,91E-05	CCL2,LEP,NLRC4,TPSAB1/TPSB2	4
Organismal Injury and Abnormalities, Tissue Morphology	size of lesion	1,93E-05	ADORA2A,C3,CBS/LOC102724560,CX3CR1,CXCL12,EPO,FCER1G,FSTL3,HPGDS,LEP,MPO,NGFR,NOX4,NTRK2,PLA2G5,PTGDS,SELE,SH3BP5	18
Inflammatory Response	antibody response	2,04E-05	AOAH,APCS,C3,CAMP,CCL2,CD180,CD37,CD86,LTB,LY86,LYN,POU2F2,WAS	13
Cellular Development, Hematological System Development and Function, Hematopoiesis	differentiation of myeloid cells	2,10E-05	APCS,CAMP,CCL2,CCL21,CLEC11A,CXCL10,EPO,GNLY,INHBA,LYN,NLRC4,PF4,PRKX,RASGRP4,RGS10,SELE,SPI1,TESC,TNFRSF11A	19
Cell-To-Cell Signaling and Interaction, Hematological System Development and Function, Immune Cell Trafficking, Inflammatory Response, Tissue Development	binding of neutrophils	2,11E-05	C3,CTSG,CXCL10,CXCL2,FCGR3A/FCGR3B,ITGB2,LYN	7
Cell-To-Cell Signaling and Interaction, Hematological System Development and Function, Humoral Immune Response, Immune Cell Trafficking, Inflammatory Response	activation of B lymphocytes	2,11E-05	APCS,CD180,CD86,CD8A,FCGR3A/FCGR3B,IL12RB2,ITGB2,LEP,LILRB3,LYN,SAMSN1,TBC1D10C	12
Cellular Movement, Hematological System Development and Function, Immune Cell Trafficking, Inflammatory Response	chemotaxis of PBMCs	2,17E-05	CCL2,CCR5,CTSG,CXCL12,FPR1	5
Cardiovascular Disease	atherosclerotic lesion	2,17E-05	CBS/LOC102724560,CCL2,CCR5,CX3CR1,CXCL10,CXCL2,FLT1,GZMB,LEP,MPO,NCF1,PLA2G5,SELE	13
Cardiovascular Disease	Hypertension	2,18E-05	ADORA2A,ADRB3,BDKRB2,CA4,CCL2,CORO2A,CPA1,CXCL10,DIO2,FLT1,FSTL3,GUCA2B,GZMB,HPSE,HSD11B1,KCNE1,KCNIP3,KCNJ5,MXRA5,NOX4,P2RY12,PLA2G5,PPP1R14A,PTGDS,PTGFR,RARRES2,RASL10B,RASL12,RETN,SCN4B,SELE,STOX1,TNC	33
Cell-To-Cell Signaling and Interaction, Cellular Movement, Hematological System Development and Function, Immune Cell Trafficking	attraction of Th1 cells	2,21E-05	CXCL10,CXCL11,CXCL9	3
Cell-To-Cell Signaling and Interaction	conjugation of leukemia cell lines	2,21E-05	ITGB2,LCK,TBC1D10C	3
Cell-To-Cell Signaling and Interaction	desensitization of phagocytes	2,21E-05	CCL2,PENK,PPBP	3
Carbohydrate Metabolism	hydrolysis of polysaccharide	2,21E-05	CTSG,LEP,LYZ	3
Carbohydrate Metabolism, Small Molecule Biochemistry	neutralization of lipopolysaccharide	2,21E-05	APCS,BPI,CAMP	3
Organ Morphology, Reproductive System Development and Function	quantity of atretic ovarian follicle	2,21E-05	FLT1,INHBA,LEP	3
Cellular Movement, Hematological System Development and Function, Immune Cell Trafficking	mobilization of myeloid cells	2,26E-05	CCL2,CXCL10,CXCL12,CXCL2,FPR1,PF4	6
Cell Morphology	shape change of granulocytes	2,26E-05	APCS,CCL13,CCL2,CORO1A,ITGB2,LYN	6
Lipid Metabolism, Molecular Transport, Small Molecule Biochemistry	concentration of fatty acid	2,30E-05	ADORA2A,ADRB3,C3,CBS/LOC102724560,CLEC11A,CRH,CXCL12,CYP1A1,FFAR2,FGL1,GH1,HPGDS,HSD11B1,LEP,NTS,PLA2G5,PLIN2,PTGDS,RETN,SLC1A1	20
Tissue Development	formation of epithelial tissue	2,34E-05	BMX,BPI,CCL2,CXCL12,FGF13,FLT1,PF4,SELE,SLPI,VTN	10
Cell-To-Cell Signaling and Interaction	binding of tumor cell lines	2,35E-05	BAI1,CAMP,CCR5,CD177,CXCL10,CXCL12,CXCL9,HAS2,ITGA9,ITGB2,ITLN1,LCK,THY1,TNC,VTN	15
Cellular Movement, Renal and Urological System Development and Function	cell movement of kidney cell lines	2,40E-05	ARHGEF4,C3,CAMP,CCR5,CXCL10,CXCL12,ITGB2,NOX4,NTRK2,PRKX,SELE,VTN	12
Cell-To-Cell Signaling and Interaction, Hematological System Development and Function	T cell response	2,44E-05	CCL2,CCL21,CD3E,CD86,CD8A,CXCL11,CXCL12,CXCL9,GZMB,IL12RB2,LTB,THY1,TNFRSF11A	13
Cell Death and Survival	apoptosis of neutrophils	2,45E-05	CAMP,CCL2,CXCL12,CXCL2,ITGB2,LEP,MPO,SLPI	8
Dermatological Diseases and Conditions, Infectious Disease	leprosy	2,47E-05	CCL13,CTSG,FCER1G,GZMM,LILRB3,LY86,SLAMF1,SLPI,UBD	9
Cellular Movement	migration of breast cancer cell lines	2,60E-05	CCL2,CXCL10,CXCL11,CXCL12,CXCL9,EPO,FGF10,GZMB,IGFBP1,LEP,MUC4,NDRG1,OSGIN1,PIK3R5,SNAI2,VTN	16
Cellular Development, Cellular Growth and Proliferation	expansion of blood cells	2,85E-05	ADORA2A,BTNL9,C3,CD180,CD2,CD3E,CD86,CXCL12,ELANE,EPO,INHBA,LEP,LYN,SERPINB9,SLAMF1,SPI1	16
Cell-To-Cell Signaling and Interaction, Cellular Movement, Hematological System Development and Function, Immune Cell Trafficking, Inflammatory Response	chemoattraction of monocytes	2,96E-05	CCL2,CXCL10,CXCL9,PF4	4
Digestive System Development and Function, Gastrointestinal Disease, Hepatic System Development and Function, Hepatic System Disease, Inflammatory Disease, Inflammatory Response, Organ Development	inflammation of liver	3,02E-05	ADORA2A,C3,CBS/LOC102724560,CCL2,CCL21,CCR5,CXCL10,CXCL2,EPO,FCGR3A/FCGR3B,IGFBP1,IL12RB2,ITGB2,LEP,LTB,LYN,PF4,SPI1	18
Tissue Development	growth of epithelial tissue	3,15E-05	ADORA2A,AGR2,AREG,BMX,BPI,C3,CAMP,CCL2,CXCL10,CXCL12,EPO,FGF10,FGF13,FGL1,FLT1,HAS2,HEYL,HOXB5,IGFBP1,INHBA,LEP,LTB,MMP1,NGFR,NTS,PF4,PRKX,PROK1,PROK2,S100A8,SERPINA3,SNAI2,THY1,VASH2,WFDC1	35
Cell Death and Survival, Cellular Function and Maintenance	clearance of cells	3,24E-05	CAMP,CCL2,ELANE,FCER1G,FCGR3A/FCGR3B,LEP,NLRC4,PTGDS,TPSAB1/TPSB2	9
Cellular Movement, Hematological System Development and Function, Immune Cell Trafficking, Inflammatory Response	migration of neutrophils	3,47E-05	ADORA2A,CAMP,CRH,CXCL2,FPR1,ITGB2,PIK3R5,S100A8,SELE,SLPI	10
Cell Death and Survival, Hematological System Development and Function	cell viability of hematopoietic progenitor cells	3,54E-05	CD3E,CD8A,CLEC11A,CXCL12,EPO,PF4,PPBP,SELE,SNAI2	9
Infectious Disease	infection by cytomegalovirus	3,57E-05	C3,CCL2,CXCL10,CXCL9,FCGR3A/FCGR3B	5
Lymphoid Tissue Structure and Development	growth of lymphatic system component	3,71E-05	CD180,CD2,CD3E,CD86,CD8A,CXCL10,CXCL12,EPO,FLT1,IL12RB2,INHBA,PENK,SPI1,WAS	14
Cell-To-Cell Signaling and Interaction, Cell-mediated Immune Response, Cellular Movement, Hematological System Development and Function, Immune Cell Trafficking	recruitment of T lymphocytes	3,75E-05	CCL2,CCL21,CD8A,CXCL10,CXCL11,CXCL9,LEP,SELE	8
Cellular Movement, Hematological System Development and Function, Hematopoiesis	mobilization of hematopoietic progenitor cells	3,79E-05	CCL2,CXCL10,CXCL12,EPO,PF4,SELE	6
Tissue Development	development of epithelial tissue	3,90E-05	BAI1,BPI,C3,CAMP,CCL2,CD3E,COMP,CXCL10,CXCL12,CXCL2,EPO,FGF10,FGF13,FLT1,HEYL,HOXB5,INHBA,LEP,MMP1,PF4,PRKX,PROK1,PROK2,S100A8,SERPINA3,SNAI2,THY1,VASH2	28
Cardiovascular Disease, Neurological Disease	cerebrovascular dysfunction	3,91E-05	ACTA2,ADORA2A,CA4,DRD4,EPO,FPR1,LY96,NGFR,NOX4,P2RY12,RNASE2,S100A12,TNFRSF11A,VSNL1	14
Cellular Movement	cell movement of cancer cells	3,94E-05	CCL2,CCL21,CD74,CXCL11,CXCL12,FLT1,GPBAR1,HPSE,LYN,SELE,SNAI2,TNC	12
Cellular Movement, Hematological System Development and Function, Immune Cell Trafficking	infiltration by lymphocytes	3,94E-05	ADORA2A,C3,CCL18,CCL2,CCL21,CCR5,CD86,CXCL10,CXCL12,CXCL9,LTB,SELE	12
Cellular Growth and Proliferation, Organismal Development	growth of Bacillus subtilis subsp. spizizenii	4,37E-05	AREG,CAMP,FGF10,PPBP	4
Cellular Movement	migration of bone marrow cell lines	4,37E-05	C3,CXCL10,CXCL11,CXCL9	4
Cell-To-Cell Signaling and Interaction, Hematological System Development and Function, Hematopoiesis, Tissue Development	adhesion of hematopoietic progenitor cells	4,50E-05	CD2,CXCL10,CXCL12,CXCL9,ITGB2	5
Cell Death and Survival	killing of E. coli	4,50E-05	CAMP,DEFA1 (includes others),DEFB1,SLAMF1,SPI1	5
Cell-To-Cell Signaling and Interaction, Cellular Growth and Proliferation	stimulation of hematopoietic cell lines	4,50E-05	BTNL9,CD8A,EPO,INHBA,LCK	5
Hematological System Development and Function, Humoral Immune Response, Tissue Morphology	quantity of B lymphocytes	4,51E-05	C3,CAMP,CD180,CD74,CXCL12,FCER1G,FLT1,HLA-DQA1,INHBA,ITGB2,LEP,LILRB3,LILRB4,LYN,POU2F2,SAMSN1,SELE,SPI1,TNFRSF11A,WAS	20
Cell Death and Survival	cytolysis of lymphocytes	4,59E-05	BATF3,CD48,CD8A,FCER1G,GZMA,HCST,LCK,SERPINB9,SLAMF7	9
Connective Tissue Disorders, Inflammatory Disease, Skeletal and Muscular Disorders	osteoarthritis	4,75E-05	ADRB3,CCL2,CXCL2,CYTL1,EPO,FMOD,MATN3,MMP1,PTGDS,RARRES2,SCN11A,SCN4B,SLC1A1	13
Hematological System Development and Function	coagulation	4,78E-05	ADORA2A,BPI,C3,CTSG,CXCL12,EPO,FCER1G,LYN,MMP1,P2RY12,PF4,RETN,TSPAN8,VTN,WAS	15
Cancer, Gastrointestinal Disease	oral cancer	4,78E-05	CCL21,CXCL10,CXCL12,CXCL2,DPT,EDIL3,FGF13,FLRT3,HAS2,INHBA,ITGA9,S100A8,SPON1,TAGLN,TNC	15
Gastrointestinal Disease, Immunological Disease, Ophthalmic Disease	Sjogren's syndrome	5,03E-05	APCS,C3,CCL18,CCL21,CCR5,CXCL10,CXCL12,LEP,MPO,PPBP	10
Cell-mediated Immune Response, Cellular Development, Cellular Function and Maintenance, Hematological System Development and Function, Hematopoiesis, Lymphoid Tissue Structure and Development	differentiation of T lymphocytes	5,24E-05	BATF,BHLHE40,CD2,CD3D,CD3E,CD74,CD86,CD8A,HLA-DMA,HLA-DOA,HLA-DQA1,IL12RB2,IL13RA2,ITGB2,LCK,LILRB2,LILRB4,MBP,SNAI2,SPI1,TNFRSF11A,WAS	22
Cellular Development, Cellular Growth and Proliferation, Hematological System Development and Function, Hematopoiesis	proliferation of hematopoietic progenitor cells	5,47E-05	CCL2,CD2,CD3E,CXCL10,CXCL12,CXCL2,ELK1,EPO,INHBA,LILRB4,PENK,PF4,SELE,SNAI2,SPI1,WAS	16
Hematological Disease, Immunological Disease	eosinophilia	5,57E-05	CCL18,CD300LF,CD86,CPA3,CXCL9,IL13RA2,NTRK2,RNASE2,SLPI,SPI1,TPSAB1/TPSB2	11
Humoral Immune Response, Protein Synthesis	quantity of IgG1	5,57E-05	BATF,BHLHE40,CCR5,CD37,CD86,FCER1G,HLA-DOA,LCK,LTB,LYN,POU2F2	11
Cellular Movement	homing of leukemia cell lines	5,59E-05	CCL13,CCL2,CTSG,CXCL12,FLT1,FPR1,LCK,SNAI2	8
Cellular Development, Hematological System Development and Function, Hematopoiesis	differentiation of myeloid dendritic cells	5,60E-05	BATF,BATF3,LILRB3,SPI1,UBD	5
Cellular Development, Hematological System Development and Function, Hematopoiesis	differentiation of dendritic cells	5,80E-05	BATF,BATF3,CAMP,CCL2,EPO,GNLY,LILRB3,LYN,SPI1,UBD	10
Cellular Movement, Hematological System Development and Function, Immune Cell Trafficking, Inflammatory Response	migration of macrophages	5,88E-05	CCL2,CCR5,CD74,CXCL12,DEFB1,FLT1,PTGDS,RARRES2,VTN	9
Cardiovascular System Development and Function, Cell-To-Cell Signaling and Interaction, Tissue Development	adhesion of endothelial cells	5,92E-05	CCL2,CTSG,CXCL12,CXCL2,EDIL3,FLT1,ITGB2,PF4,PPBP,SELE,THY1,VTN	12
Cancer, Hematological Disease, Immunological Disease, Organismal Injury and Abnormalities	acute myeloid leukemia	5,98E-05	ADORA2A,CD86,EPO,GH1,HEY2,HEYL,HLA-DRA,LILRB3,LYN,LYZ,MPO,MUC4,PSMB9,SPI1,SRSF2	15
Cellular Development, Cellular Growth and Proliferation, Hepatic System Development and Function	proliferation of liver cells	6,06E-05	C3,CXCL12,EPO,FGF10,FGL1,FLT1,IGFBP1,INHBA,LEP,LTB,NCF1,NGFR,NTS,RETN	14
Neurological Disease	demyelination of central nervous system	6,08E-05	C3,CCL2,CCR5,CXCL10,HPGDS,IL12RB2	6
Cellular Development	branching of cells	6,16E-05	BAI1,BDKRB2,CCL2,CCL21,CRH,CXCL12,ELK1,EPO,FGF10,FGF13,GAP43,HOXB5,LRRC4,NGFR,NTRK2,PRKX,SCN4B,SDK2,TNC,TPBG,WAS	21
Cellular Movement	cell movement of breast cancer cell lines	6,19E-05	CCL2,CXCL10,CXCL11,CXCL12,CXCL9,EPO,FGF10,GZMB,IGFBP1,LCK,LEP,MUC4,NDRG1,OSGIN1,PIK3R5,SNAI2,VTN	17
Cellular Movement, Renal and Urological System Development and Function	migration of mesangial cells	6,22E-05	CCL21,CXCL10,CXCL2,CXCL9	4
Embryonic Development, Nervous System Development and Function, Organ Development, Organismal Development, Tissue Development	myelination of spinal cord	6,22E-05	CCL21,CXCL10,NGFR,NTRK2	4
Tissue Development	growth of connective tissue	6,29E-05	ADORA2A,AIF1,AREG,BMX,CCL13,CCL2,CD74,CGB (includes others),CXCL12,DKK3,ELK1,EPO,FGF10,FGF13,FLT1,GH1,HAS2,HPSE,IGFBP1,INHBA,LEP,LILRB4,LST1,NDRG1,NGFR,NOX4,PF4,PMCH,PPBP,RETN,SNAI2,SPI1,VTN	33
Organismal Development	formation of vessel	6,31E-05	BAI1,CCL2,CCL21,CD3E,CXCL10,CXCL12,EPO,FLT1,PF4,SELE,TPSAB1/TPSB2	11
Lymphoid Tissue Structure and Development, Organ Morphology	morphology of lymphoid organ	6,89E-05	ALPL,APCS,CCL21,CD3E,CD74,CD86,CD8A,CYP1A1,FGF10,HBB,HLA-DQA1,HPGDS,ITGB2,LCK,LTB,LYN,SELE,SNAI2,SPI1,TNFRSF11A,TSPAN33,WAS	22
Cellular Development, Tissue Development	differentiation of bone cells	6,90E-05	ALPL,AREG,C3,CCL2,CD300LF,EPO,FCER1G,FSTL3,HCST,HPSE,IBSP,INHBA,LEP,LILRB3,LILRB4,OSCAR,PRRX2,RGS10,S100A8,SNAI2,TNC,TNFRSF11A,WAS	23
Behavior, Nervous System Development and Function	pain behavior	6,90E-05	CCL21,NOX4,NTRK2,PENK,SCN11A	5
Inflammatory Response, Respiratory Disease	inflammation of respiratory system component	7,10E-05	ADORA2A,C3,CAMP,CCL18,CCL2,CCR5,CD2,CD300LF,CD48,CD86,CRH,CXCL10,CXCL12,FLT1,IL13RA2,LCK,LYN,NCF1,NLRC4,P2RY12,SELE,SPI1	22
Cardiovascular Disease, Organismal Injury and Abnormalities, Tissue Morphology	size of infarct	7,18E-05	ADORA2A,C3,CXCL12,EPO,FCER1G,FSTL3,HPGDS,LEP,NGFR,NOX4,PLA2G5,PTGDS,SH3BP5	13
Cell Death and Survival	apoptosis of granulocytes	7,47E-05	CAMP,CCL2,CXCL12,CXCL2,ITGB2,LEP,LYN,MPO,SLPI	9
Cell Cycle	mitogenesis	7,55E-05	AREG,CRH,CXCL10,EPO,FGF10,FGFBP1,FLT1,GH1,INHBA,LEP,NTRK2,PF4,TNC	13
Hematological System Development and Function, Immune Cell Trafficking, Inflammatory Response, Tissue Development	accumulation of mononuclear leukocytes	8,06E-05	CBS/LOC102724560,CCL2,CCL21,CCR5,CD86,CX3CR1,CXCL10,CXCL2,ITGB2,PTGDS,SELE	11
Cellular Movement, Hematological System Development and Function, Immune Cell Trafficking	transmigration of granulocytes	8,13E-05	ADORA2A,CRH,CXCL10,CXCL9,FPR1,SLPI	6
Cellular Development, Hematological System Development and Function	arrest in differentiation of blood cells	8,13E-05	CD3D,CD3E,CD74,EPO,LCK,LYN,POU2F2,SPI1	8
Cardiovascular Disease, Neurological Disease	cerebral ischemia	8,25E-05	CA4,FPR1,LY96,RNASE2,S100A12,TNFRSF11A,VSNL1	7
Cellular Development, Cellular Growth and Proliferation, Hematological System Development and Function	expansion of leukocytes	8,40E-05	ADORA2A,BTNL9,C3,CD180,CD2,CD3E,CD86,CXCL12,ELANE,LEP,LYN,SERPINB9,SLAMF1,SPI1	14
Endocrine System Disorders, Metabolic Disease	metabolic syndrome X	8,56E-05	CA4,CCL2,CCR5,DRD4,GH1,HSD17B13,LEP,P2RY12,PLIN2,RETN,SELE	11
Carbohydrate Metabolism	cleavage of polysaccharide	8,59E-05	CTSG,HPSE,LEP,LYZ	4
Cell-To-Cell Signaling and Interaction, Cellular Function and Maintenance, Inflammatory Response	phagocytosis of antigen presenting cells	8,77E-05	C3,CAMP,FCER1G,FCN1,ITGB2,PGLYRP1,PLA2G5,SIRPB1,SPI1,VTN	10
Cell Morphology	polarization of mononuclear leukocytes	8,89E-05	CCL21,CXCL12,FLT1,IL12RB2,ITGB2,LCK,SLAMF1,WAS	8
Protein Synthesis	quantity of protein in blood	8,95E-05	ADRB3,ALPL,C3,COL5A3,CPE,CRH,CYP1A1,DIO2,DKK3,FGL1,FSTL3,GNG7,GPBAR1,HBZ,HPSE,HSD11B1,IL12RB2,ITGB2,LYN,NCF1,NTRK2,PLIN2,PMCH,SAMSN1,SELE,SGCA	26
Cell Death and Survival	apoptosis of myeloid cells	9,20E-05	CAMP,CCL2,CXCL12,CXCL2,FCER1G,GH1,ITGB2,LEP,LYN,MPO,PF4,SERPINA3,SLPI,TPSAB1/TPSB2	14
Cellular Movement	invasion of cells	9,23E-05	ACTA2,AGR2,AREG,BATF3,BHLHE40,CCL2,CCL21,CGB (includes others),CXCL10,CXCL12,DKK3,ELK1,FGF13,FLT1,FMOD,GH1,GZMB,HAS2,HPSE,IL13RA2,INHBA,ITGB2,LAMB3,LEP,LYN,MMP1,MUC1,MUC4,NDRG1,NTRK2,RGN,S100A12,S100A8,SNAI2,SPI1,TAGLN,UBD,VTN	38
Cellular Development, Hematopoiesis	maturation of leukocytes	9,26E-05	CAMP,CCL21,CD3E,CD86,ELANE,HLA-DRA,INHBA,ITGB2,LCK,LEP,LYN,NGFR,POU2F2,RNASE2,SRSF2,TNFRSF11A	16
Cancer	melanoma	9,34E-05	ACSM5,ACTA2,ADAMDEC1,ADORA2A,AFAP1L2,AIF1,ALPL,AOAH,APCS,ARHGAP15,ARHGAP9,ARHGEF4,ARNT2,ASB2,ASB4,ATP2A3,BAI1,BDKRB2,BMX,BTNL9,C17orf47,C3,C5AR2,CABP4,CADM3,CAMP,CBS/LOC102724560,CCL2,CCR5,CD180,CD2,CD300LF,CD48,CD86,CDH6,CECR1,CHAD,CLEC11A,COL17A1,COL5A3,COLEC10,COMP,CORO2A,COX8C,CPA1,CPA3,CPB1,CPE,CTSG,CXCL12,CXCL9,CYP24A1,CYTL1,DGKK,DNAAF1,DYNC1I1,EDIL3,EPO,EPYC,EYS,FCGBP,FCGR3A/FCGR3B,FCN1,FG…	187
Cellular Movement, Hematological System Development and Function, Immune Cell Trafficking	cell movement of PBMCs	9,34E-05	CCL2,CCL21,CCR5,CTSG,CXCL12,FPR1	6
Lipid Metabolism, Small Molecule Biochemistry	synthesis of lipid	9,36E-05	AREG,BDKRB2,C3,C5AR2,CCL2,CD74,CGB (includes others),CRH,CXCL10,CXCL12,CYP1A1,CYP24A1,DKK3,FCER1G,FLT1,FPR1,GNLY,HBB,HPGDS,HSD11B1,INHBA,ITGB2,KCNJ5,LEP,LHB,LYN,NCF1,NGFR,PLA2G5,PLIN2,PTGDS,RARRES2,RASGRP4,RETN,RGN,SLC1A1,VTN	37
Cancer	abdominal neoplasm	9,36E-05	AADAC,ACTA2,ADAMDEC1,ADRB3,AFAP1L2,AGR2,ALPL,AOAH,APCS,AREG,ARHGAP15,ARHGAP9,ARHGEF4,ARNT2,ASB2,ASB4,ATP2A3,BAI1,BATF,BDKRB2,BEX1,BHLHE40,BMX,BPI,BTNL9,C17orf47,C3,C5orf58,CA4,CABP4,CADM3,CAMP,CBS/LOC102724560,CCL13,CCL2,CCL21,CCR5,CD180,CD2,CD300LF,CD3D,CD48,CD52,CD74,CD86,CD8A,CDH6,CGB (includes others),CHRDL2,COL17A1,COL5A3,COLEC10,COMP,CORO2A,CPA1,CPA3,CPB1,CX3CR1,CXCL10,CXCL11,CXCL12,CXCL2,C…	257
Cell-To-Cell Signaling and Interaction, Cellular Movement, Hematological System Development and Function, Immune Cell Trafficking	recruitment of antigen presenting cells	9,37E-05	CCL2,CCR5,CD74,CD8A,CX3CR1,CXCL10,CXCL12,ITGB2,LEP,LYN	10
Cardiovascular System Development and Function, Cell-To-Cell Signaling and Interaction, Tissue Development	adhesion of vascular endothelial cells	9,40E-05	CCL2,CTSG,CXCL12,FLT1,ITGB2,PF4,PPBP,SELE,THY1	9
Cancer	malignant neoplasm of aerodigestive tract	9,61E-05	BDKRB2,CCL21,CPE,CXCL10,CXCL12,CXCL2,DPT,EDIL3,EPO,EYS,FGF13,FLRT3,HAS2,HK2,INHBA,ITGA9,LYZ,MYO1F,NGFR,S100A8,SIGLEC6,SPON1,TAGLN,THY1,TNC	25
Cell Morphology, Inflammatory Response	morphology of phagocytes	9,63E-05	C3,CCR5,CD8A,CPA3,GH1,ITGB2,LTB,NGFR,PTGDS,SPI1,WAS	11
Embryonic Development, Lymphoid Tissue Structure and Development, Organ Development, Organismal Development	development of lymphatic system component	9,91E-05	BHLHE40,C3,CCL21,CD37,CD3D,CD3E,CD74,CD86,CXCL12,EPO,FGF10,FLT1,LTB,LYN,RASGRP4,SELE,SPI1,TNFRSF11A	18
Nutritional Disease	obesity	9,97E-05	ADORA2A,ADRB3,C3,CA4,CCL2,CCR5,CGB (includes others),COL5A3,CPE,CXCL10,CXCL11,CXCL2,GH1,HSD11B1,LEP,LHB,MPO,NRIP1,NTRK2,PLIN2,PMCH,RETN,SCN11A,SCN4B	24
Hematological System Development and Function, Inflammatory Response, Tissue Morphology	quantity of dendritic cells	1,00E-04	BATF3,CAMP,CCL2,CCL21,FCER1G,GNLY,IL12RB2,ITGB2,LTB,SPI1	10

## Sheet: woPE3
Categories	Diseases or Functions Annotation	p-Value	Molecules	# Molecules
Cell-To-Cell Signaling and Interaction	activation of cells	1,88E-17	APCS,AREG,BPI,CAMP,CCL18,CCL21,CCR5,CD2,CD300LF,CD3D,CD69,CD8A,CTSG,CX3CR1,CXCL10,CXCL2,CXCL9,DRD4,ERBB2,FCGR3A/FCGR3B,FFAR2,GH1,GNLY,GZMA,HLA-DOA,HLA-DPB1,HLA-DQA1,HLA-DRA,KLRC1,LCK,LCN2,LEP,MMP1,MPO,NOS2,NTF4,NTS,PENK,PF4,RETN,RNASE2,S100A12,S100A8,SAA1,SAMSN1,SLPI,TNC,TPSAB1/TPSB2,TTR	49
Cell-To-Cell Signaling and Interaction, Hematological System Development and Function	activation of blood cells	2,74E-16	APCS,BPI,CAMP,CCL21,CCR5,CD2,CD300LF,CD3D,CD69,CD8A,CTSG,CX3CR1,CXCL10,CXCL9,ERBB2,FCGR3A/FCGR3B,GH1,GNLY,GZMA,HLA-DOA,HLA-DPB1,HLA-DQA1,HLA-DRA,KLRC1,LCK,LCN2,LEP,MMP1,MPO,NOS2,PENK,PF4,RETN,RNASE2,S100A12,S100A8,SAA1,SAMSN1,SLPI,TNC,TPSAB1/TPSB2	41
Cell-To-Cell Signaling and Interaction, Hematological System Development and Function, Immune Cell Trafficking, Inflammatory Response	activation of leukocytes	6,80E-16	APCS,BPI,CAMP,CCL21,CCR5,CD2,CD300LF,CD3D,CD69,CD8A,CTSG,CX3CR1,CXCL10,CXCL9,ERBB2,FCGR3A/FCGR3B,GH1,GNLY,GZMA,HLA-DOA,HLA-DPB1,HLA-DQA1,HLA-DRA,KLRC1,LCK,LCN2,LEP,MPO,NOS2,PENK,PF4,RNASE2,S100A12,S100A8,SAA1,SAMSN1,SLPI,TNC,TPSAB1/TPSB2	39
Connective Tissue Disorders, Inflammatory Disease, Skeletal and Muscular Disorders	Rheumatic Disease	8,78E-16	ADORA3,APCS,AREG,BPI,BTC,CAMP,CCL18,CCL21,CCR5,CD3D,CD69,CLEC4D,CTSG,CXCL10,CXCL2,CXCL9,DEFA1 (includes others),DEFA4,ERBB2,FCGR3A/FCGR3B,FGF10,GABRB3,GH1,GNLY,GZMA,HAMP,HLA-DOA,HLA-DPB1,HLA-DQA1,HLA-DRA,IGFBP1,LCN2,LEP,LYZ,MMP1,MPO,NOS2,NTF4,RETN,RNASE2,S100A12,S100A8,SAA1,SLAMF7,TFRC,TIMP4,TPSAB1/TPSB2	47
Cellular Movement, Hematological System Development and Function, Immune Cell Trafficking, Inflammatory Response	chemotaxis of phagocytes	1,47E-15	ADORA3,CAMP,CCL21,CCR5,CD69,CTSG,CX3CR1,CXCL10,CXCL2,CXCL9,DEFA1 (includes others),ERBB2,GNLY,LCN2,PENK,PF4,PPBP,RNASE2,S100A12,S100A14,S100A8,SAA1,SERPINA3,SLPI,TPSAB1/TPSB2	25
Cellular Movement, Hematological System Development and Function, Immune Cell Trafficking, Inflammatory Response	chemotaxis of leukocytes	2,93E-15	ADORA3,CAMP,CCL18,CCL21,CCR5,CD69,CTSG,CX3CR1,CXCL10,CXCL11,CXCL2,CXCL9,DEFA1 (includes others),ERBB2,GNLY,LCN2,PENK,PF4,PPBP,RNASE2,S100A12,S100A14,S100A8,SAA1,SERPINA3,SLPI,TPSAB1/TPSB2	27
Cellular Movement	chemotaxis of cells	9,11E-15	ADORA3,CAMP,CCL18,CCL21,CCR5,CD69,CTSG,CX3CR1,CXCL10,CXCL11,CXCL2,CXCL9,DEFA1 (includes others),ERBB2,FGF10,GH1,GNLY,LCK,LCN2,LEP,PENK,PF4,PPBP,RNASE2,S100A12,S100A14,S100A8,SAA1,SERPINA3,SLPI,TPSAB1/TPSB2,XCL2	32
Immunological Disease	systemic autoimmune syndrome	3,38E-14	APCS,AREG,BPI,BTC,CAMP,CCL18,CCL21,CCR5,CD3D,CD69,CLEC4D,CLEC6A,CTSG,CTSW,CX3CR1,CXCL10,CXCL2,CXCL9,DEFA1 (includes others),DEFA4,FCGR3A/FCGR3B,FGF10,GABRB3,GH1,GNLY,GZMA,HAMP,HLA-DOA,HLA-DPB1,HLA-DQA1,HLA-DRA,LCK,LCN2,LYZ,MMP1,MPO,NTF4,PLD4,RNASE2,S100A12,S100A8,SAA1,SLAMF7,TFRC	44
Cellular Movement, Immune Cell Trafficking	leukocyte migration	7,62E-14	ADORA3,APCS,CAMP,CCL18,CCL21,CCR5,CD2,CD69,CD8A,CTSG,CX3CR1,CXCL10,CXCL11,CXCL2,CXCL9,CYP1A1,DEFA1 (includes others),ERBB2,FCGR3A/FCGR3B,GNLY,HAMP,LCK,LCN2,LEP,LYZ,MMP1,MPO,NOS2,PENK,PF4,PPBP,RETN,RNASE2,S100A12,S100A14,S100A8,SAA1,SERPINA3,SLPI,TNC,TPSAB1/TPSB2	41
Cellular Movement, Hematological System Development and Function, Immune Cell Trafficking, Inflammatory Response	chemotaxis of myeloid cells	1,20E-13	CAMP,CCL21,CCR5,CD69,CTSG,CX3CR1,CXCL10,CXCL2,CXCL9,DEFA1 (includes others),ERBB2,GNLY,LCN2,PENK,PF4,PPBP,S100A12,S100A14,S100A8,SAA1,SERPINA3,SLPI,TPSAB1/TPSB2	23
Inflammatory Response	inflammatory response	4,47E-13	ACOT11,ADORA3,APCS,BPI,CAMP,CCL18,CCL21,CCR5,CD69,CTSG,CX3CR1,CXCL10,CXCL11,CXCL2,CXCL9,DEFA1 (includes others),ERBB2,GNLY,LCN2,LEP,LYZ,MMP1,MPO,NOS2,NTS,PENK,PF4,PPBP,RNASE2,S100A12,S100A14,S100A8,SAA1,SERPINA3,SLPI,TNC,TPSAB1/TPSB2	37
Cellular Movement, Hematological System Development and Function, Immune Cell Trafficking, Inflammatory Response	cell movement of phagocytes	4,98E-13	ADORA3,CAMP,CCL21,CCR5,CD69,CTSG,CX3CR1,CXCL10,CXCL11,CXCL2,CXCL9,DEFA1 (includes others),ERBB2,GNLY,HAMP,LCN2,LEP,MPO,NOS2,PENK,PF4,PPBP,RETN,RNASE2,S100A12,S100A14,S100A8,SAA1,SERPINA3,SLPI,TPSAB1/TPSB2	31
Cellular Movement, Hematological System Development and Function, Immune Cell Trafficking	cell movement of leukocytes	5,13E-13	ADORA3,APCS,CAMP,CCL18,CCL21,CCR5,CD2,CD69,CD8A,CTSG,CX3CR1,CXCL10,CXCL11,CXCL2,CXCL9,DEFA1 (includes others),ERBB2,FCGR3A/FCGR3B,GNLY,HAMP,LCK,LCN2,LEP,MPO,NOS2,PENK,PF4,PPBP,RETN,RNASE2,S100A12,S100A14,S100A8,SAA1,SERPINA3,SLPI,TPSAB1/TPSB2	37
Inflammatory Disease	chronic inflammatory disorder	7,68E-13	AREG,BPI,BTC,CAMP,CCL18,CCL21,CCR5,CD3D,CD69,CLEC4D,CTSG,CXCL10,CXCL2,CXCL9,CYP1A1,DEFA1 (includes others),DRD4,FCGR3A/FCGR3B,FGF10,GABRB3,GH1,GNLY,GZMA,HAMP,HLA-DOA,HLA-DPB1,HLA-DQA1,HLA-DRA,LCN2,LYZ,MMP1,MPO,NOS2,NTF4,S100A12,S100A8,SAA1,SLPI,TFRC,WDR78	40
Infectious Disease	tuberculosis	3,39E-12	BEX1,BPI,CAMP,CCR5,CTSG,CXCL9,DEFA1 (includes others),DEFA4,GABRB3,LCN2,MPO,RETN,RNASE2	13
Connective Tissue Disorders, Inflammatory Disease, Skeletal and Muscular Disorders	arthritis	4,57E-12	ADORA3,AREG,BTC,CCL18,CCL21,CCR5,CD3D,CD69,CLEC4D,CTSG,CXCL10,CXCL2,CXCL9,DEFA1 (includes others),ERBB2,FCGR3A/FCGR3B,FGF10,GABRB3,GH1,GNLY,GZMA,HAMP,HLA-DOA,HLA-DPB1,HLA-DQA1,HLA-DRA,IGFBP1,LEP,LYZ,MMP1,MPO,NTF4,RETN,S100A12,S100A8,SAA1,TFRC,TIMP4,TPSAB1/TPSB2	39
Cell Death and Survival, Organismal Survival	survival of Bacillus anthracis	1,03E-11	CAMP,CXCL10,CXCL11,CXCL9,DEFA1 (includes others),LYZ	6
Connective Tissue Disorders, Immunological Disease, Inflammatory Disease, Skeletal and Muscular Disorders	rheumatoid arthritis	1,15E-11	AREG,BTC,CCL18,CCL21,CCR5,CD3D,CD69,CLEC4D,CTSG,CXCL10,CXCL2,CXCL9,DEFA1 (includes others),FCGR3A/FCGR3B,FGF10,GABRB3,GH1,GNLY,GZMA,HAMP,HLA-DOA,HLA-DPB1,HLA-DQA1,HLA-DRA,LYZ,MMP1,MPO,NTF4,S100A12,S100A8,SAA1,TFRC	32
Cellular Movement, Hematological System Development and Function, Immune Cell Trafficking	cell movement of myeloid cells	1,17E-11	CAMP,CCL21,CCR5,CD2,CD69,CTSG,CX3CR1,CXCL10,CXCL11,CXCL2,CXCL9,DEFA1 (includes others),ERBB2,GNLY,HAMP,LCN2,LEP,NOS2,PENK,PF4,PPBP,RETN,S100A12,S100A14,S100A8,SAA1,SERPINA3,SLPI,TPSAB1/TPSB2	29
Cell-To-Cell Signaling and Interaction, Hematological System Development and Function	binding of leukocytes	1,30E-11	BPI,CAMP,CCL21,CCR5,CD2,CD69,CTSG,CXCL10,CXCL11,CXCL2,CXCL9,FCGR3A/FCGR3B,LCK,MPO,PENK,PF4,TNC	17
Cell-To-Cell Signaling and Interaction, Cellular Growth and Proliferation	stimulation of cells	1,47E-11	BTNL9,CAMP,CCL18,CCL21,CD2,CD52,CD69,CD8A,CTSG,CXCL10,CXCL11,GH1,KLRC1,LCK,LCN2,LEP,MPO,NOS2,NTF4,NTS,PF4,PPBP	22
Infectious Disease	Bacterial Infection	2,19E-11	APCS,BEX1,BPI,CAMP,CCL18,CCR5,CLEC4D,CTSG,CXCL10,CXCL9,DEFA1 (includes others),DEFA4,FCGR3A/FCGR3B,GABRB3,GZMA,IGJ,LCN2,LYZ,MPO,NOS2,RETN,RNASE2,SLPI,UBD	24
Cellular Movement	migration of cells	3,55E-11	ADORA3,APCS,AREG,ARHGEF4,ARMS2,BTC,CAMP,CCL18,CCL21,CCR5,CD2,CD69,CD8A,CGB (includes others),CTSG,CX3CR1,CXCL10,CXCL11,CXCL2,CXCL9,CYP1A1,DEFA1 (includes others),ERBB2,FCGR3A/FCGR3B,FGF10,GH1,GNLY,HAMP,IGFBP1,KCNH2,LCK,LCN2,LEP,LYZ,MMP1,MPO,MUC4,NOS2,NTF4,NTS,PENK,PF4,PMCH,PPBP,RARRES1,RETN,RGS18,RNASE2,S100A12,S100A14,S100A8,SAA1,SERPINA3,SLPI,TNC,TPSAB1/TPSB2,XCL2	57
Cell-To-Cell Signaling and Interaction, Cellular Movement, Hematological System Development and Function, Immune Cell Trafficking	recruitment of leukocytes	4,22E-11	ADORA3,CAMP,CCL21,CCR5,CD69,CD8A,CTSG,CX3CR1,CXCL10,CXCL11,CXCL2,CXCL9,CYP1A1,FCGR3A/FCGR3B,LCN2,LEP,LYZ,MMP1,SLPI,TNC,TPSAB1/TPSB2	21
Cell-To-Cell Signaling and Interaction, Cellular Movement, Hematological System Development and Function, Immune Cell Trafficking	recruitment of granulocytes	6,38E-11	ADORA3,CAMP,CD69,CD8A,CTSG,CX3CR1,CXCL10,CXCL2,CXCL9,CYP1A1,FCGR3A/FCGR3B,LCN2,LEP,LYZ,MMP1,SLPI,TPSAB1/TPSB2	17
Cellular Movement, Hematological System Development and Function, Immune Cell Trafficking, Inflammatory Response	chemotaxis of mononuclear leukocytes	7,22E-11	CAMP,CCL18,CCL21,CCR5,CTSG,CXCL10,CXCL11,CXCL9,DEFA1 (includes others),GNLY,PENK,PF4,S100A12,S100A14,SAA1,SERPINA3	16
Cellular Movement, Hematological System Development and Function, Immune Cell Trafficking	cell movement of mononuclear leukocytes	8,57E-11	CAMP,CCL18,CCL21,CCR5,CD2,CD69,CD8A,CTSG,CX3CR1,CXCL10,CXCL11,CXCL9,DEFA1 (includes others),ERBB2,GNLY,LCK,LEP,NOS2,PENK,PF4,RETN,S100A12,S100A14,SAA1,SERPINA3	25
Cell Death and Survival	killing of bacteria	2,53E-10	BPI,CAMP,CTSG,CXCL10,DEFA1 (includes others),GNLY,LEP,LYZ,MPO,NOS2,SLPI	11
Cellular Movement, Hematological System Development and Function, Immune Cell Trafficking, Inflammatory Response	chemotaxis of antigen presenting cells	2,75E-10	ADORA3,CAMP,CCL21,CCR5,CTSG,CX3CR1,CXCL10,CXCL9,DEFA1 (includes others),ERBB2,GNLY,PF4,RNASE2,SAA1	14
Cellular Movement, Hematological System Development and Function, Immune Cell Trafficking, Inflammatory Response	chemotaxis of granulocytes	2,83E-10	CAMP,CCL21,CD69,CTSG,CXCL10,CXCL2,CXCL9,LCN2,PENK,PF4,PPBP,S100A12,S100A14,S100A8,SLPI,TPSAB1/TPSB2	16
Cellular Movement, Hematological System Development and Function, Immune Cell Trafficking	cell movement of granulocytes	3,94E-10	CAMP,CCL21,CD2,CD69,CTSG,CXCL10,CXCL11,CXCL2,CXCL9,ERBB2,LCN2,LEP,NOS2,PENK,PF4,PPBP,S100A12,S100A14,S100A8,SAA1,SLPI,TPSAB1/TPSB2	22
Cell-To-Cell Signaling and Interaction, Cellular Movement, Hematological System Development and Function, Immune Cell Trafficking, Inflammatory Response	recruitment of neutrophils	4,53E-10	ADORA3,CAMP,CD69,CD8A,CTSG,CX3CR1,CXCL10,CXCL2,CYP1A1,FCGR3A/FCGR3B,LCN2,LEP,LYZ,MMP1,SLPI	15
Cell-To-Cell Signaling and Interaction, Cellular Movement, Immune Cell Trafficking	attraction of leukocytes	5,06E-10	CAMP,CCL18,CCL21,CCR5,CXCL10,CXCL11,CXCL9,DEFA1 (includes others),PF4,PPBP	10
Cell-To-Cell Signaling and Interaction, Cellular Growth and Proliferation, Hematological System Development and Function	stimulation of leukocytes	5,16E-10	CAMP,CD2,CD52,CD69,CTSG,CXCL10,CXCL11,KLRC1,LCN2,LEP,MPO,NOS2,NTS,PF4,PPBP	15
Dermatological Diseases and Conditions	plaque psoriasis	5,35E-10	CD2,CXCL10,CXCL11,CXCL9,FGF10,KRT15,KRT6A,LCN2,NOS2,S100A12,S100A8,SLPI	12
Infectious Disease, Respiratory Disease	severe acute respiratory syndrome	5,35E-10	BPI,CAMP,DEFA1 (includes others),DEFA4,FCGR3A/FCGR3B,HBG1,LCK,LCN2,MNDA,RNASE2,S100A12,SLPI	12
Cellular Movement	cell movement	8,27E-10	ADORA3,AGR2,APCS,AREG,ARHGEF4,ARMS2,BTC,CAMP,CCL18,CCL21,CCR5,CD2,CD69,CD8A,CGB (includes others),CTSG,CX3CR1,CXCL10,CXCL11,CXCL2,CXCL9,CYP1A1,DEFA1 (includes others),ERBB2,FCGR3A/FCGR3B,FGF10,GH1,GNLY,HAMP,IGFBP1,KCNH2,LCK,LCN2,LEP,LYZ,MMP1,MPO,MUC4,NOS2,NTF4,NTS,PENK,PF4,PMCH,PPBP,RARRES1,RETN,RGS18,RNASE2,S100A12,S100A14,S100A8,SAA1,SERPINA3,SLPI,TNC,TPSAB1/TPSB2,XCL2	58
Cell-To-Cell Signaling and Interaction, Cellular Movement	attraction of cells	1,02E-09	CAMP,CCL18,CCL21,CCR5,CXCL10,CXCL11,CXCL9,DEFA1 (includes others),FGF10,PF4,PPBP	11
Cell-To-Cell Signaling and Interaction, Hematological System Development and Function	binding of mononuclear leukocytes	1,36E-09	BPI,CCL21,CCR5,CD2,CD69,CXCL10,CXCL11,CXCL9,FCGR3A/FCGR3B,LCK,PENK,TNC	12
Cell-To-Cell Signaling and Interaction, Cellular Movement, Immune Cell Trafficking	attraction of mononuclear leukocytes	1,56E-09	CCL18,CCL21,CCR5,CXCL10,CXCL11,CXCL9,DEFA1 (includes others),PF4	8
Cellular Movement, Hematological System Development and Function, Immune Cell Trafficking, Inflammatory Response	chemotaxis of neutrophils	2,15E-09	CAMP,CCL21,CD69,CTSG,CXCL10,CXCL2,LCN2,PENK,PF4,PPBP,S100A12,S100A8,SLPI,TPSAB1/TPSB2	14
Cellular Movement, Hematological System Development and Function, Immune Cell Trafficking	cell movement of antigen presenting cells	2,55E-09	ADORA3,CAMP,CCL21,CCR5,CTSG,CX3CR1,CXCL10,CXCL11,CXCL9,DEFA1 (includes others),ERBB2,GNLY,HAMP,LEP,MPO,NOS2,PF4,RETN,RNASE2,SAA1	20
Cellular Movement, Hematological System Development and Function, Immune Cell Trafficking, Inflammatory Response	chemotaxis of macrophages	3,15E-09	CAMP,CCL21,CCR5,CTSG,CX3CR1,CXCL10,CXCL9,DEFA1 (includes others),ERBB2,PF4,SAA1	11
Cell-To-Cell Signaling and Interaction, Hematological System Development and Function, Immune Cell Trafficking, Inflammatory Response	activation of myeloid cells	3,31E-09	APCS,BPI,CAMP,CCL21,CD300LF,CX3CR1,CXCL10,CXCL9,ERBB2,GH1,GZMA,LCN2,LEP,MPO,NOS2,PF4,S100A12,S100A8,SAA1,SLPI	20
Cell-To-Cell Signaling and Interaction, Cellular Movement, Hematological System Development and Function, Immune Cell Trafficking	attraction of T lymphocytes	4,12E-09	CCL18,CCL21,CCR5,CXCL10,CXCL11,CXCL9,DEFA1 (includes others)	7
Connective Tissue Disorders, Immunological Disease, Inflammatory Disease, Skeletal and Muscular Disorders	lupus erythematosus	4,60E-09	APCS,BPI,CAMP,CTSG,CXCL9,DEFA4,FCGR3A/FCGR3B,HLA-DRA,LCN2,MPO,NOS2,RNASE2,SLAMF7	13
Cell-To-Cell Signaling and Interaction, Tissue Development	adhesion of blood cells	5,14E-09	APCS,BPI,CAMP,CCL21,CCR5,CD2,CD69,CTSG,CX3CR1,CXCL10,CXCL11,CXCL2,CXCL9,FCGR3A/FCGR3B,GH1,LCK,MPO,PF4,PPBP,S100A8,SAA1	21
Cell-To-Cell Signaling and Interaction, Cellular Movement, Hematological System Development and Function, Immune Cell Trafficking, Inflammatory Response	recruitment of phagocytes	5,16E-09	ADORA3,CAMP,CCR5,CD69,CD8A,CTSG,CX3CR1,CXCL10,CXCL2,CYP1A1,FCGR3A/FCGR3B,LCN2,LEP,LYZ,MMP1,SLPI	16
Cell Signaling, Molecular Transport, Vitamin and Mineral Metabolism	mobilization of Ca2+	5,70E-09	CAMP,CCL18,CCL21,CCR5,CD2,CD8A,CX3CR1,CXCL10,CXCL11,CXCL2,CXCL9,DEFA1 (includes others),FCGR3A/FCGR3B,FFAR2,LCK,LILRA5,NMUR1,NTS,SAA1,XCL2	20
Cell Signaling, Molecular Transport, Vitamin and Mineral Metabolism	quantity of Ca2+	6,39E-09	CCL21,CCR5,CD2,CD8A,CX3CR1,CXCL10,CXCL11,CXCL9,FCGR3A/FCGR3B,GH1,KCNH2,LCK,LEP,LYZ,NMUR1,NOS2,NTS,PMCH,PPBP,S100A8,SAA1,TPSAB1/TPSB2,TTR	23
Cellular Function and Maintenance	cellular homeostasis	6,78E-09	ASIC3,BPI,CAMP,CCL18,CCL21,CCR5,CD2,CD3D,CD52,CD69,CD8A,CLEC6A,CNIH2,CTSG,CXCL10,CXCL2,DEFA1 (includes others),DLGAP1,FCGR3A/FCGR3B,FFAR2,GH1,GNLY,GZMA,GZMK,HLA-DOA,HLA-DQA1,KCNH2,LCK,LCN2,LEP,MMP1,NOS2,NTF4,NTS,PENK,PF4,PMCH,PPBP,RETN,S100A8,SAA1,SERPINA3,SLC34A2,TFRC,TMPRSS3,UBD	46
Molecular Transport	quantity of metal	1,04E-08	CCL21,CCR5,CD2,CD8A,CX3CR1,CXCL10,CXCL11,CXCL9,FCGR3A/FCGR3B,GH1,KCNH2,LCK,LCN2,LEP,LYZ,NMUR1,NOS2,NTS,PMCH,PPBP,S100A8,SAA1,TFRC,TPSAB1/TPSB2,TTR	25
Cell-To-Cell Signaling and Interaction, Hematological System Development and Function, Immune Cell Trafficking, Inflammatory Response	activation of phagocytes	1,10E-08	APCS,BPI,CAMP,CCL21,CD300LF,CX3CR1,CXCL10,ERBB2,GH1,GNLY,GZMA,LCN2,LEP,MPO,NOS2,PF4,RNASE2,S100A12,SAA1,SLPI	20
Cell-To-Cell Signaling and Interaction, Cellular Movement, Hematological System Development and Function, Immune Cell Trafficking, Inflammatory Response	chemoattraction of leukocytes	1,40E-08	CAMP,CCL18,CCL21,CXCL10,CXCL9,DEFA1 (includes others),PF4,PPBP	8
Cell-To-Cell Signaling and Interaction, Cellular Movement	chemoattraction of cells	1,63E-08	CAMP,CCL18,CCL21,CXCL10,CXCL9,DEFA1 (includes others),FGF10,PF4,PPBP	9
Dermatological Diseases and Conditions, Immunological Disease, Inflammatory Disease	lichen planus	1,69E-08	CCL18,CCL21,CD52,CXCL9,HLA-DPB1,HLA-DRA,KRT15,KRT6A,MUCL1,RPS17	10
Cell Death and Survival	cell death of myeloid cells	1,86E-08	ADORA3,CAMP,CCR5,CD69,CXCL2,GH1,LCN2,LEP,LYZ,MPO,NOS2,PF4,SERPINA3,SLPI,TPSAB1/TPSB2	15
Dermatological Diseases and Conditions	psoriasis	1,88E-08	ADAMDEC1,CAMP,CD2,CXCL10,CXCL11,CXCL9,CYP1A1,DEFA1 (includes others),FCGR3A/FCGR3B,FGF10,KRT15,KRT6A,LCN2,MMP1,MT1L,MUCL1,NOS2,RARRES1,S100A12,S100A8,SLAMF7,SLPI,SPRR2G,TNC	24
Cell Death and Survival	cell death of phagocytes	1,95E-08	ADORA3,CAMP,CCL21,CCR5,CXCL2,GH1,LCN2,LEP,LYZ,MPO,NOS2,PF4,SERPINA3,SLPI,TPSAB1/TPSB2	15
Connective Tissue Disorders, Immunological Disease, Inflammatory Disease, Skeletal and Muscular Disorders	systemic lupus erythematosus	2,05E-08	APCS,BPI,CAMP,CTSG,CXCL9,DEFA4,FCGR3A/FCGR3B,HLA-DRA,LCN2,MPO,RNASE2,SLAMF7	12
Cell-To-Cell Signaling and Interaction, Hematological System Development and Function, Immune Cell Trafficking, Tissue Development	adhesion of immune cells	2,51E-08	BPI,CAMP,CCL21,CCR5,CD2,CD69,CTSG,CX3CR1,CXCL10,CXCL11,CXCL2,CXCL9,FCGR3A/FCGR3B,GH1,LCK,MPO,PF4,PPBP,S100A8	19
Carbohydrate Metabolism	neutralization of polysaccharide	2,63E-08	APCS,BPI,CAMP,PF4	4
Cell-To-Cell Signaling and Interaction	binding of cells	2,74E-08	AREG,BPI,CAMP,CCL21,CCR5,CD177,CD2,CD69,CTSG,CXCL10,CXCL11,CXCL2,CXCL9,DEFA1 (includes others),ERBB2,FCGR3A/FCGR3B,LCK,LEP,MPO,PENK,PF4,TFRC,TNC	23
Cell-To-Cell Signaling and Interaction, Hematological System Development and Function, Tissue Development	interaction of lymphocytes	2,95E-08	CCL21,CCR5,CD2,CD69,CXCL10,CXCL11,CXCL9,LCK,SAA1,TNC	10
Cellular Movement, Hematological System Development and Function, Immune Cell Trafficking, Inflammatory Response	chemotaxis of monocytes	3,53E-08	CAMP,CTSG,CXCL10,CXCL9,GNLY,PENK,PF4,S100A12,S100A14,SERPINA3	10
Cellular Movement, Hematological System Development and Function, Immune Cell Trafficking	Lymphocyte migration	4,19E-08	CAMP,CCL18,CCL21,CCR5,CD2,CD69,CD8A,CTSG,CX3CR1,CXCL10,CXCL11,CXCL9,DEFA1 (includes others),ERBB2,GNLY,LCK,LEP,NOS2	18
Cellular Movement, Hematological System Development and Function, Immune Cell Trafficking, Inflammatory Response	cell movement of neutrophils	4,44E-08	CAMP,CCL21,CD69,CTSG,CXCL10,CXCL2,ERBB2,LCN2,NOS2,PENK,PF4,PPBP,S100A12,S100A8,SAA1,SLPI,TPSAB1/TPSB2	17
Cellular Movement, Hematological System Development and Function, Immune Cell Trafficking	cell movement of lymphocytes	8,04E-08	CAMP,CCL18,CCL21,CCR5,CD2,CD69,CD8A,CTSG,CX3CR1,CXCL10,CXCL11,CXCL9,DEFA1 (includes others),ERBB2,GNLY,LCK,LEP,NOS2,SAA1	19
Dermatological Diseases and Conditions	chronic large plaque psoriasis	8,36E-08	CXCL10,CXCL11,CXCL9,NOS2,S100A12	5
Dermatological Diseases and Conditions	chronic small plaque psoriasis	8,36E-08	CXCL10,CXCL11,CXCL9,NOS2,S100A12	5
Cell-To-Cell Signaling and Interaction	interaction of cells	8,51E-08	CCL21,CCR5,CD2,CD69,CXCL10,CXCL11,CXCL9,ERBB2,LCK,SAA1,TNC	11
Cell-To-Cell Signaling and Interaction, Cellular Movement, Hematological System Development and Function, Immune Cell Trafficking, Inflammatory Response	chemoattraction of mononuclear leukocytes	9,48E-08	CCL18,CCL21,CXCL10,CXCL9,DEFA1 (includes others),PF4	6
Cell Death and Survival	killing of cells	1,01E-07	BPI,CAMP,CCR5,CTSG,CXCL10,DEFA1 (includes others),GNLY,KLRC1,LEP,LYZ,MPO,NOS2,SLAMF7,SLPI	14
Cellular Function and Maintenance	ion homeostasis of cells	1,05E-07	CAMP,CCL18,CCL21,CCR5,CD2,CD52,CD8A,CXCL10,CXCL2,DEFA1 (includes others),FCGR3A/FCGR3B,GH1,LEP,MMP1,NTF4,NTS,PENK,PF4,PMCH,PPBP,SAA1,SLC34A2,TFRC,TMPRSS3	24
Cellular Movement, Hematological System Development and Function, Immune Cell Trafficking, Inflammatory Response	cell movement of monocytes	1,23E-07	CAMP,CTSG,CX3CR1,CXCL10,CXCL9,GNLY,PENK,PF4,RETN,S100A12,S100A14,SERPINA3	12
Cellular Movement, Hematological System Development and Function, Immune Cell Trafficking	infiltration of leukocytes	1,38E-07	APCS,CCL18,CCL21,CCR5,CD2,CTSG,CXCL10,CXCL2,CXCL9,ERBB2,HAMP,LCN2,LEP,MPO,NOS2,PF4,PPBP,RETN,S100A8	19
Cell Death and Survival	apoptosis of myeloid cells	1,40E-07	ADORA3,CAMP,CD69,CXCL2,GH1,LCN2,LEP,MPO,NOS2,PF4,SERPINA3,SLPI,TPSAB1/TPSB2	13
Cellular Function and Maintenance, Molecular Transport	flux of inorganic cation	1,88E-07	CAMP,CCL18,CCL21,CCR5,CD2,CD8A,CXCL10,DEFA1 (includes others),FCGR3A/FCGR3B,GH1,LEP,MMP1,NTF4,NTS,PENK,PMCH,PPBP	17
Cell Death and Survival	apoptosis of phagocytes	1,96E-07	ADORA3,CAMP,CCL21,CXCL2,GH1,LCN2,LEP,MPO,NOS2,PF4,SERPINA3,SLPI,TPSAB1/TPSB2	13
Inflammatory Response	inflammation of organ	2,25E-07	ADORA3,AGR2,APCS,AREG,CAMP,CCL18,CCL21,CCR5,CD2,CD300LF,CD69,CD8A,CLEC4D,CX3CR1,CXCL10,CXCL2,CXCL9,DEFA1 (includes others),FCGR3A/FCGR3B,HLA-DQA1,HLA-DRA,IGFBP1,KRT15,KRT6A,LCK,LCN2,LEP,MMP1,MPO,MUCL1,NOS2,NTF4,PF4,S100A8,SLPI	35
Cellular Movement, Hematological System Development and Function, Immune Cell Trafficking	mobilization of leukocytes	2,26E-07	CCL21,CCR5,CXCL10,CXCL2,DEFA1 (includes others),LCN2,PF4	7
Cellular Movement, Hematological System Development and Function, Immune Cell Trafficking, Inflammatory Response	cell movement of macrophages	2,32E-07	CAMP,CCL21,CCR5,CTSG,CX3CR1,CXCL10,CXCL9,DEFA1 (includes others),ERBB2,HAMP,LEP,NOS2,PF4,RETN,SAA1	15
Cell-To-Cell Signaling and Interaction, Hematological System Development and Function, Tissue Development	binding of T lymphocytes	2,38E-07	CCL21,CD2,CD69,CXCL10,CXCL11,CXCL9,LCK,TNC	8
Cell-To-Cell Signaling and Interaction, Hematological System Development and Function, Tissue Development	interaction of T lymphocytes	2,43E-07	CCL21,CCR5,CD2,CD69,CXCL10,CXCL11,CXCL9,LCK,TNC	9
Organismal Injury and Abnormalities, Reproductive System Disease	endometriosis	2,48E-07	ASIC3,CCL18,CCL21,CXCL10,CXCL9,ERBB2,FSTL3,GZMA,IGFBP1,LEP,LHB,MMP1,MT1M,PENK,RARRES1,S100A8,SLPI,XCL2	18
Cell-To-Cell Signaling and Interaction, Cellular Movement, Immune Cell Trafficking	attraction of phagocytes	2,61E-07	CAMP,CCL21,CXCL10,CXCL11,CXCL9,PF4,PPBP	7
Cell-To-Cell Signaling and Interaction, Hematological System Development and Function	binding of lymphocytes	2,87E-07	CCL21,CD2,CD69,CXCL10,CXCL11,CXCL9,FCGR3A/FCGR3B,LCK,TNC	9
Cell Death and Survival	cytolysis	2,91E-07	BPI,CAMP,CD177,CD8A,CX3CR1,DEFA1 (includes others),ERBB2,FCGR3A/FCGR3B,GNLY,GZMA,KRT6A,LCK,LYZ,PF4,SLAMF7	15
Respiratory Disease	chronic obstructive pulmonary disease	3,16E-07	ADORA3,CCR5,CD69,CD8A,CTSG,CXCL11,GABRB3,LCN2,LYZ,MMP1,NOS2	11
Cell Death and Survival	cell death of immune cells	3,17E-07	ADORA3,CAMP,CCL21,CCR5,CD2,CD69,CD8A,CXCL10,CXCL2,ERBB2,FCGR3A/FCGR3B,GH1,GZMA,LCK,LCN2,LEP,LYZ,MPO,NOS2,PF4,PPBP,SERPINA3,SLPI,TPSAB1/TPSB2,UBD	25
Cell-To-Cell Signaling and Interaction, Cellular Movement, Immune Cell Trafficking	attraction of dendritic cells	3,48E-07	CAMP,CCL21,CXCL10,CXCL11,CXCL9	5
Cellular Movement, Hematological System Development and Function, Immune Cell Trafficking, Inflammatory Response, Nervous System Development and Function	chemotaxis of microglia	3,48E-07	CCL21,CX3CR1,CXCL10,CXCL9,ERBB2	5
Cellular Growth and Proliferation, Organismal Development	growth of Candida albicans	3,48E-07	AREG,CAMP,FGF10,LYZ,PPBP	5
Cell-To-Cell Signaling and Interaction, Hematological System Development and Function, Inflammatory Response	binding of professional phagocytic cells	3,53E-07	BPI,CAMP,CD2,CD69,CTSG,CXCL10,CXCL2,FCGR3A/FCGR3B,PENK,PF4	10
Cell-To-Cell Signaling and Interaction, Cellular Growth and Proliferation, Hematological System Development and Function	stimulation of lymphocytes	3,53E-07	CD2,CD52,CD69,CTSG,CXCL10,CXCL11,KLRC1,LCN2,LEP,NOS2	10
Cell-mediated Immune Response, Cellular Movement, Hematological System Development and Function, Immune Cell Trafficking, Inflammatory Response	chemotaxis of T lymphocytes	3,97E-07	CAMP,CCL18,CCL21,CCR5,CXCL10,CXCL11,CXCL9,DEFA1 (includes others),GNLY	9
Cell Signaling, Cellular Function and Maintenance, Molecular Transport, Vitamin and Mineral Metabolism	flux of Ca2+	4,25E-07	CAMP,CCL18,CCL21,CCR5,CD2,CD8A,CXCL10,DEFA1 (includes others),FCGR3A/FCGR3B,GH1,LEP,MMP1,NTF4,NTS,PENK,PPBP	16
Cell Death and Survival	apoptosis of leukocytes	4,36E-07	ADORA3,CAMP,CCL21,CCR5,CD2,CD69,CXCL2,FCGR3A/FCGR3B,GH1,GZMA,LCK,LCN2,LEP,MPO,NOS2,PF4,SERPINA3,SLPI,TPSAB1/TPSB2,UBD	20
Cell-To-Cell Signaling and Interaction, Cell-mediated Immune Response, Cellular Movement, Hematological System Development and Function, Immune Cell Trafficking, Inflammatory Response	chemoattraction of T lymphocytes	4,69E-07	CCL18,CCL21,CXCL10,CXCL9,DEFA1 (includes others)	5
Cell-mediated Immune Response, Cellular Movement, Hematological System Development and Function, Immune Cell Trafficking	T cell migration	4,79E-07	CAMP,CCL18,CCL21,CCR5,CD69,CTSG,CXCL10,CXCL11,CXCL9,DEFA1 (includes others),ERBB2,GNLY,LCK,NOS2	14
Cell-To-Cell Signaling and Interaction, Hematological System Development and Function, Immune Cell Trafficking, Inflammatory Response	activation of antigen presenting cells	5,18E-07	APCS,BPI,CAMP,CCL21,CX3CR1,CXCL10,ERBB2,GNLY,HLA-DOA,HLA-DQA1,LCN2,LEP,MPO,NOS2,RNASE2,SLPI	16
Cellular Movement, Hematological System Development and Function, Immune Cell Trafficking, Inflammatory Response	chemotaxis of lymphocytes	5,22E-07	CAMP,CCL18,CCL21,CCR5,CXCL10,CXCL11,CXCL9,DEFA1 (includes others),GNLY,SAA1	10
Cell Death and Survival	cell death	6,07E-07	ACSM5,ADORA3,AGR2,APCS,AREG,ASIC3,BPI,BTC,CAMP,CCL21,CCR5,CD177,CD2,CD69,CD8A,CGB (includes others),CTSG,CX3CR1,CXCL10,CXCL11,CXCL2,CXCL9,DEFA1 (includes others),DYNC1I1,ERBB2,EYS,FBXO2,FCGR3A/FCGR3B,FGF10,FGF12,FSTL3,GABRB3,GH1,GNLY,GZMA,GZMK,IGFBP1,KCNH2,KLRC1,KRT6A,LCK,LCN2,LEP,LHB,LYZ,MAGEA4,MMP1,MNDA,MPO,MUC4,NOS2,NTF4,NTS,PENK,PF4,PPBP,RETN,RNASE2,S100A14,S100A8,SAA1,SERPINA3,SLAMF7,SLPI,SR…	72
Cell-To-Cell Signaling and Interaction, Cellular Movement, Hematological System Development and Function, Immune Cell Trafficking	attraction of Th0 lymphocytes	6,25E-07	CXCL10,CXCL11,CXCL9	3
Cell-To-Cell Signaling and Interaction, Cellular Movement, Immune Cell Trafficking	attraction of plasmacytoid dendritic cells	6,25E-07	CXCL10,CXCL11,CXCL9	3
Cell-To-Cell Signaling and Interaction, Hematological System Development and Function, Immune Cell Trafficking, Inflammatory Response	activation of mononuclear leukocytes	7,87E-07	APCS,CD2,CD3D,CD69,CD8A,CTSG,CXCL10,ERBB2,FCGR3A/FCGR3B,GH1,GZMA,HLA-DPB1,HLA-DRA,KLRC1,LCK,LEP,S100A12,SAMSN1,TNC,TPSAB1/TPSB2	20
Gastrointestinal Disease, Immunological Disease, Ophthalmic Disease	Sjogren's syndrome	8,43E-07	APCS,CCL18,CCL21,CCR5,CD69,CXCL10,LEP,MPO,PPBP	9
Infectious Disease	Viral Infection	9,67E-07	APCS,AREG,BPI,CAMP,CCL21,CCR5,CD69,CD8A,CTSW,CXCL10,CXCL11,CXCL9,CYP1A1,DEFA1 (includes others),DEFA4,DLGAP1,FAM183A,FCGR3A/FCGR3B,GABRB3,GH1,GZMA,HBG1,HBZ,HLA-DOA,IGJ,LCK,LCN2,LPPR4,MAP1LC3C,MNDA,NOS2,PF4,PPBP,RETN,RNASE2,S100A12,S100A8,SAMSN1,SLPI,SRSF2,TFRC,TPSAB1/TPSB2	42
Cellular Movement	mobilization of cells	1,00E-06	CCL21,CCR5,CX3CR1,CXCL10,CXCL2,DEFA1 (includes others),LCN2,PF4	8
Hematological System Development and Function, Immune Cell Trafficking, Inflammatory Response, Tissue Development	accumulation of phagocytes	1,09E-06	APCS,CCL21,CTSG,CX3CR1,CXCL10,CXCL2,FCGR3A/FCGR3B,NOS2,S100A8,SLPI	10
Cellular Growth and Proliferation, Organismal Development	growth of bacteria	1,09E-06	AREG,BPI,CAMP,FGF10,GNLY,LCN2,LEP,LYZ,NOS2,PPBP	10
Immunological Disease	hypersensitive reaction	1,13E-06	CAMP,CCL18,CCL21,CCR5,CD2,CD300LF,CLEC4D,CXCL10,CXCL9,DEFA1 (includes others),HLA-DQA1,HLA-DRA,KRT15,KRT6A,MUCL1,NOS2,NTF4,S100A8	18
Dermatological Diseases and Conditions, Inflammatory Disease, Inflammatory Response	Dermatitis	1,29E-06	AREG,CAMP,CCL18,CCL21,CD2,CD300LF,CXCL9,DEFA1 (includes others),HLA-DQA1,HLA-DRA,KRT15,KRT6A,MMP1,MUCL1,NOS2,NTF4,S100A8,SLPI	18
Antimicrobial Response, Humoral Immune Response, Inflammatory Response	antifungal response	1,32E-06	CLEC6A,CTSG,MPO,S100A12,S100A8	5
Cell-To-Cell Signaling and Interaction, Cellular Movement, Hematological System Development and Function, Immune Cell Trafficking	recruitment of mononuclear leukocytes	1,37E-06	CAMP,CCL21,CCR5,CD8A,CX3CR1,CXCL10,CXCL11,CXCL9,LEP	9
Cellular Movement, Hematological System Development and Function, Immune Cell Trafficking	migration of granulocytes	1,53E-06	CAMP,CXCL10,CXCL11,CXCL2,CXCL9,LEP,NOS2,S100A8,SAA1,SLPI	10
Cellular Movement, Hematological System Development and Function, Immune Cell Trafficking, Inflammatory Response	migration of phagocytes	1,55E-06	CAMP,CCL21,CCR5,CTSG,CX3CR1,CXCL10,CXCL11,CXCL2,CXCL9,MPO,NOS2,S100A8,SAA1,SLPI	14
Cell-To-Cell Signaling and Interaction, Cellular Movement, Hematological System Development and Function, Immune Cell Trafficking	recruitment of lymphocytes	1,93E-06	CCL21,CCR5,CD8A,CX3CR1,CXCL10,CXCL11,CXCL9,LEP	8
Cellular Movement	cell movement of tumor cell lines	1,96E-06	AGR2,AREG,ARHGEF4,CAMP,CCL18,CCL21,CCR5,CD69,CGB (includes others),CTSG,CXCL10,CXCL11,CXCL2,CXCL9,ERBB2,FGF10,IGFBP1,LCK,LEP,MMP1,MUC4,NOS2,RARRES1,S100A14,S100A8,TNC	26
Immunological Disease	allergy	2,28E-06	CAMP,CCL18,CCL21,CD2,CD300LF,CXCL9,DEFA1 (includes others),HLA-DPB1,HLA-DQA1,HLA-DRA,KRT15,KRT6A,LEP,MUCL1,NTF4,S100A8,TFRC	17
Gastrointestinal Disease, Inflammatory Disease	Inflammatory Bowel Disease	2,36E-06	BPI,CAMP,CCL18,CXCL10,CXCL2,DRD4,GABRB3,GH1,HLA-DQA1,LCN2,S100A8,SLPI,WDR78	13
Cellular Growth and Proliferation, Organismal Development	growth of Bacillus subtilis subsp. spizizenii	2,48E-06	AREG,CAMP,FGF10,PPBP	4
Cell-To-Cell Signaling and Interaction, Cellular Movement, Hematological System Development and Function, Immune Cell Trafficking	attraction of Th1 cells	2,49E-06	CXCL10,CXCL11,CXCL9	3
Carbohydrate Metabolism	hydrolysis of polysaccharide	2,49E-06	CTSG,LEP,LYZ	3
Carbohydrate Metabolism, Small Molecule Biochemistry	neutralization of lipopolysaccharide	2,49E-06	APCS,BPI,CAMP	3
Antimicrobial Response, Inflammatory Response	antimicrobial response	3,14E-06	BPI,CAMP,CLEC6A,CTSG,DEFA1 (includes others),DEFA4,IGJ,LCN2,LYZ,MPO,NOS2,S100A12,S100A8	13
Dermatological Diseases and Conditions, Immunological Disease, Inflammatory Disease, Inflammatory Response	atopic dermatitis	3,48E-06	CAMP,CCL18,CCL21,CD2,CXCL9,DEFA1 (includes others),HLA-DQA1,HLA-DRA,KRT15,KRT6A,MUCL1,NTF4,S100A8	13
Infectious Disease	infection of mammalia	3,54E-06	APCS,CAMP,CCR5,CD8A,CLEC4D,CX3CR1,CXCL10,GZMA,IGJ,LCN2,MPO,NOS2,SLPI,TPSAB1/TPSB2,UBD	15
Cellular Movement, Renal and Urological System Development and Function	migration of mesangial cells	3,56E-06	CCL21,CXCL10,CXCL2,CXCL9	4
Gastrointestinal Disease, Inflammatory Disease	gastroenteritis	3,61E-06	AGR2,CAMP,CCL18,CCR5,CD69,CXCL10,CXCL2,DRD4,LCN2,MPO,NOS2,S100A8,SLPI	13
Antimicrobial Response, Inflammatory Response	antibacterial response	3,95E-06	BPI,CAMP,DEFA1 (includes others),DEFA4,IGJ,LYZ,NOS2,S100A12,S100A8	9
Cell-mediated Immune Response, Cellular Movement, Hematological System Development and Function, Immune Cell Trafficking	cell movement of T lymphocytes	4,06E-06	CAMP,CCL18,CCL21,CCR5,CD69,CTSG,CXCL10,CXCL11,CXCL9,DEFA1 (includes others),ERBB2,GNLY	12
Hematological System Development and Function, Immune Cell Trafficking, Inflammatory Response, Tissue Development	accumulation of neutrophils	4,48E-06	CTSG,CXCL10,CXCL2,FCGR3A/FCGR3B,NOS2,S100A8,SLPI	7
Cellular Compromise, Inflammatory Response	degranulation of granulocytes	6,82E-06	DEFA1 (includes others),FCGR3A/FCGR3B,LEP,MPO,PF4,PPBP	6
Organismal Survival	morbidity or mortality	7,56E-06	APCS,CAMP,CCR5,CLEC4D,CLEC6A,CTSG,CXCL10,CYP1A1,IGJ,LEP,NOS2,SLPI	12
Cardiovascular Disease, Organismal Injury and Abnormalities	atherogenesis	8,03E-06	CCR5,CX3CR1,CXCL10,CXCL2,LEP,MPO,NOS2	7
Cell Death and Survival	cell death of monocytes	8,68E-06	ADORA3,CAMP,CCR5,GH1,PF4	5
Cell-To-Cell Signaling and Interaction, Cellular Movement, Hematological System Development and Function, Immune Cell Trafficking, Inflammatory Response	chemoattraction of myeloid cells	8,68E-06	CAMP,CXCL10,CXCL9,PF4,PPBP	5
Immunological Disease	immediate hypersensitivity	8,71E-06	CAMP,CCL18,CCL21,CD2,CD300LF,CXCL9,DEFA1 (includes others),HLA-DQA1,HLA-DRA,KRT15,KRT6A,MUCL1,NTF4,S100A8	14
Cell Morphology	polarization of cells	9,07E-06	CCL21,CCR5,CXCL10,CXCL9,KCNE1,KCNH2,LCK,LCN2,LEP,SAMSN1	10
Connective Tissue Disorders, Immunological Disease, Inflammatory Disease, Skeletal and Muscular Disorders	polyarticular juvenile rheumatoid arthritis	1,09E-05	BTC,CD69,GNLY,GZMA,HLA-DRA,S100A12,S100A8	7
Gastrointestinal Disease, Inflammatory Disease	enteritis	1,10E-05	AGR2,CCL18,CCR5,CD69,CXCL10,CXCL2,DRD4,LCN2,MPO,NOS2,S100A8,SLPI	12
Inflammatory Disease, Inflammatory Response, Organismal Injury and Abnormalities, Renal and Urological Disease	nephrotoxic nephritis	1,23E-05	CD8A,FCGR3A/FCGR3B,LEP	3
Cell Death and Survival	necrosis	1,35E-05	ACSM5,ADORA3,AGR2,AREG,BPI,BTC,CAMP,CCL21,CCR5,CD2,CD69,CD8A,CGB (includes others),CTSG,CXCL10,CXCL11,CXCL2,CXCL9,DEFA1 (includes others),DYNC1I1,ERBB2,EYS,FCGR3A/FCGR3B,FGF12,FSTL3,GABRB3,GH1,GNLY,GZMA,GZMK,IGFBP1,LCK,LCN2,LEP,LYZ,MMP1,MPO,MUC4,NOS2,NTF4,NTS,PENK,PF4,PPBP,RETN,RNASE2,S100A8,SAA1,SERPINA3,SLPI,SRSF2,TFRC,TIMP4,TPSAB1/TPSB2,TTR,UBD	56
Free Radical Scavenging	synthesis of reactive oxygen species	1,36E-05	ADORA3,APCS,CAMP,CCR5,CD52,CTSG,CXCL9,CYP1A1,FCGR3A/FCGR3B,GZMA,GZMK,LCK,LEP,MMP1,MPO,NOS2,RETN,S100A8,SERPINA3,TFRC	20
Drug Metabolism, Endocrine System Development and Function, Lipid Metabolism, Molecular Transport, Small Molecule Biochemistry	concentration of beta-estradiol	1,40E-05	CGB (includes others),GH1,LCN2,LEP,LHB,NOS2	6
Cell-To-Cell Signaling and Interaction, Cellular Movement, Hematological System Development and Function, Immune Cell Trafficking, Inflammatory Response	chemoattraction of neutrophils	1,47E-05	CAMP,CXCL10,PF4,PPBP	4
Connective Tissue Disorders, Immunological Disease, Inflammatory Disease, Skeletal and Muscular Disorders	juvenile rheumatoid arthritis	1,70E-05	BTC,CD69,GH1,GNLY,GZMA,HLA-DRA,S100A12,S100A8	8
Infectious Disease	infection by Hepatitis C virus	1,85E-05	CXCL10,CXCL11,CXCL9,TFRC	4
Organismal Survival	survival of organism	2,02E-05	APCS,AREG,CAMP,CCL21,CCR5,CD2,CD8A,CLEC4D,CXCL10,CXCL11,CXCL2,CXCL9,DEFA1 (includes others),ERBB2,GZMA,HLA-DRA,LCN2,LEP,LRRN1,LYZ,NOS2,SRSF2	22
Cardiovascular Disease	vascular disease	2,07E-05	ADORA3,APCS,ARMS2,ASIC3,BTC,CCL18,CCR5,CD52,CX3CR1,CXCL10,CXCL2,CYP1A1,DRD4,FCGR3A/FCGR3B,GABRB3,GH1,LCN2,LEP,MMP1,MPO,NOS2,PF4,RETN,RNASE2,S100A12,S100A8,SAMSN1	27
Cell-To-Cell Signaling and Interaction, Cellular Movement, Immune Cell Trafficking	attraction of natural killer cells	2,13E-05	CXCL10,CXCL11,CXCL9	3
Cell Signaling, Nucleic Acid Metabolism, Small Molecule Biochemistry	incorporation of guanosine 5'-O-(3-thiotriphosphate)	2,13E-05	CXCL10,CXCL11,CXCL9	3
Cellular Development, Cellular Growth and Proliferation, Hematological System Development and Function	proliferation of immune cells	2,18E-05	BTNL9,CAMP,CCL21,CCR5,CD2,CD69,CD8A,CXCL10,CXCL2,ERBB2,FCGR3A/FCGR3B,FGF10,GH1,HLA-DPB1,HLA-DQA1,LCK,LEP,MNDA,NOS2,PENK,PF4,SAMSN1,SLAMF7,SLPI	24
Cancer, Organismal Injury and Abnormalities, Reproductive System Disease	uterine serous papillary cancer	2,24E-05	CCL21,CPA3,DYNC1I1,ERBB2,GZMA,GZMK,LCN2,MOXD1,SAA1,SLPI,TPSAB1/TPSB2	11
Cell-To-Cell Signaling and Interaction, Cellular Movement, Hematological System Development and Function, Immune Cell Trafficking, Inflammatory Response	chemoattraction of phagocytes	2,29E-05	CAMP,CXCL10,CXCL9,PF4,PPBP	5
Cell-To-Cell Signaling and Interaction, Hematological System Development and Function, Immune Cell Trafficking, Inflammatory Response	activation of lymphocytes	2,34E-05	APCS,CD2,CD3D,CD69,CD8A,CTSG,CXCL10,ERBB2,FCGR3A/FCGR3B,GZMA,HLA-DPB1,HLA-DRA,KLRC1,LCK,LEP,SAMSN1,TNC	17
Hematological System Development and Function, Tissue Morphology	quantity of blood cells	2,70E-05	ADORA3,AGR2,CAMP,CCL21,CCR5,CD3D,CD69,CD8A,CLEC4D,CX3CR1,CXCL10,CXCL2,CYP1A1,ERBB2,GNLY,HBZ,HLA-DQA1,IGFBP1,IGJ,LCK,LCN2,LEP,MPO,NOS2,PF4,S100A8,SAMSN1,TFRC	28
Cellular Movement, Hematological System Development and Function, Immune Cell Trafficking, Inflammatory Response	cell movement of dendritic cells	3,17E-05	ADORA3,CCL21,CCR5,CXCL10,CXCL11,CXCL9,GNLY,MPO,RNASE2	9
Cell-To-Cell Signaling and Interaction, Hematological System Development and Function, Immune Cell Trafficking, Tissue Development	binding of granulocytes	3,35E-05	BPI,CTSG,CXCL10,CXCL2,FCGR3A/FCGR3B,MPO	6
Cell-To-Cell Signaling and Interaction, Cell-mediated Immune Response, Cellular Movement, Hematological System Development and Function, Immune Cell Trafficking	recruitment of T lymphocytes	3,35E-05	CCL21,CD8A,CXCL10,CXCL11,CXCL9,LEP	6
Cell-To-Cell Signaling and Interaction, Cellular Movement, Hematological System Development and Function, Immune Cell Trafficking	attraction of memory T lymphocytes	3,39E-05	CXCL10,CXCL11,CXCL9	3
Tissue Morphology	quantity of cells	3,49E-05	ADORA3,AGR2,APCS,BTC,CAMP,CCL21,CCR5,CD3D,CD69,CD8A,CGB (includes others),CLEC4D,CX3CR1,CXCL10,CXCL2,CYP1A1,ERBB2,FGF10,FGL1,FSTL3,GH1,GNLY,HBZ,HLA-DQA1,IGFBP1,IGJ,LCK,LCN2,LEP,LHB,MPO,NOS2,NTF4,PENK,PF4,S100A8,SAMSN1,TFRC,TNC	39
Metabolic Disease	glucose metabolism disorder	3,56E-05	ASIC3,BPI,BTC,CCR5,CD3D,CD52,CLEC6A,CTSW,CX3CR1,CXCL10,DRD4,FGL1,GABRB3,GH1,GZMA,HLA-DOA,HLA-DPB1,HLA-DQA1,HLA-DRA,IGFBP1,LCK,LCN2,LEP,LYZ,NOS2,NTF4,NTS,PLD4,RETN,SERPINA3,TNC,TTR	32
Lipid Metabolism, Molecular Transport, Small Molecule Biochemistry	concentration of lipid	3,73E-05	AADAC,ACOT11,ADORA3,CAMP,CGB (includes others),CYP1A1,FFAR2,FGL1,GBP5,GH1,GNLY,LCN2,LEP,LHB,MPO,NOS2,NTS,PMCH,PPBP,RETN,S100A12,S100A8,SAA1,SLC34A2,TTR	25
Inflammatory Response	inflammation of body region	4,25E-05	ADORA3,AGR2,APCS,CAMP,CCL18,CCL21,CCR5,CD2,CD300LF,CD69,CD8A,CLEC4D,CX3CR1,CXCL10,CXCL2,FCGR3A/FCGR3B,HLA-DQA1,IGFBP1,LCK,LCN2,LEP,MPO,NOS2,PF4,S100A8,SLPI	26
Inflammatory Response	immune response of cells	4,37E-05	ADORA3,APCS,CAMP,CCL21,CD69,CD8A,CTSG,CXCL10,ERBB2,FCGR3A/FCGR3B,LCK,LCN2,LEP,MPO,NOS2,PF4,PLD4,S100A12,S100A8	19
Free Radical Scavenging	production of reactive oxygen species	4,45E-05	APCS,CAMP,CCR5,CD52,CTSG,CXCL9,CYP1A1,FCGR3A/FCGR3B,GZMA,GZMK,LEP,MMP1,NOS2,RETN,S100A8,SERPINA3	16
Gastrointestinal Disease, Inflammatory Disease, Inflammatory Response	colitis	4,74E-05	AGR2,CCL18,CCR5,CD69,CXCL10,CXCL2,LCN2,MPO,NOS2,S100A8,SLPI	11
Cellular Movement	cell movement of neuroglia	4,95E-05	CCL21,CX3CR1,CXCL10,CXCL9,ERBB2,LCN2,TNC	7
Cell-To-Cell Signaling and Interaction, Cell-mediated Immune Response, Cellular Movement, Hematological System Development and Function, Immune Cell Trafficking	recruitment of Th1 cells	5,06E-05	CXCL10,CXCL11,CXCL9	3
Cellular Movement, Hematological System Development and Function, Immune Cell Trafficking, Inflammatory Response	infiltration by neutrophils	5,19E-05	CCL21,CTSG,CXCL10,CXCL2,ERBB2,LCN2,NOS2,PF4,PPBP	9
Cell Death and Survival	apoptosis	5,46E-05	ACSM5,ADORA3,APCS,AREG,ASIC3,BPI,BTC,CAMP,CCL21,CCR5,CD2,CD69,CD8A,CGB (includes others),CTSG,CXCL10,CXCL2,ERBB2,FCGR3A/FCGR3B,FGF10,FGF12,FSTL3,GABRB3,GH1,GNLY,GZMA,IGFBP1,KCNH2,LCK,LCN2,LEP,LHB,MAGEA4,MMP1,MNDA,MPO,MUC4,NOS2,NTF4,NTS,PF4,RETN,S100A14,S100A8,SAA1,SERPINA3,SLPI,SRSF2,SYCE3,TFRC,TIMP4,TNC,TPSAB1/TPSB2,TTR,UBD	55
Cellular Movement	migration of tumor cell lines	5,65E-05	AREG,ARHGEF4,CAMP,CCR5,CGB (includes others),CXCL10,CXCL11,CXCL2,CXCL9,ERBB2,FGF10,IGFBP1,LCK,LEP,MMP1,MUC4,NOS2,RARRES1,S100A8,TNC	20
Cellular Movement, Hematological System Development and Function, Immune Cell Trafficking	cell movement of natural killer cells	5,72E-05	CCL21,CCR5,CX3CR1,CXCL10,CXCL9,GNLY	6
Cardiovascular Disease	disorder of artery	5,76E-05	ADORA3,APCS,ASIC3,CCL18,CCR5,CX3CR1,CXCL10,CXCL2,CYP1A1,FCGR3A/FCGR3B,GABRB3,GH1,LCN2,LEP,MMP1,MPO,NOS2,PF4,RETN,S100A12,S100A8,SAMSN1	22
Cellular Movement, Hematological System Development and Function, Immune Cell Trafficking, Inflammatory Response	mobilization of phagocytes	5,81E-05	CCL21,CCR5,CXCL2,LCN2	4
Cellular Movement, Hematological System Development and Function, Immune Cell Trafficking	infiltration by mononuclear leukocytes	5,84E-05	CCL18,CCL21,CCR5,CTSG,CXCL10,CXCL9,ERBB2,PF4,RETN	9
Cell-To-Cell Signaling and Interaction, Hematological System Development and Function, Immune Cell Trafficking, Inflammatory Response	activation of macrophages	6,05E-05	APCS,BPI,CAMP,CCL21,CX3CR1,CXCL10,ERBB2,LCN2,LEP,MPO,NOS2	11
Cancer, Organismal Injury and Abnormalities, Reproductive System Disease	mammary tumor	6,20E-05	AGR2,AREG,BEX1,CAMP,CCL21,CCR5,CD69,CD8A,CGB (includes others),CXCL2,CXCL9,CYP1A1,ERBB2,FSTL3,GH1,GPAT2,IGFBP1,KCNH2,KRT15,KRT6A,LCK,LCN2,LEP,MAGEA4,MMP1,MUC4,MUCL1,NTS,S100A14,S100A8,SLPI,TIMP4,TNC,TPSAB1/TPSB2,TRIM64/TRIM64B,TTR	36
Cardiovascular System Development and Function, Cellular Movement	cell movement of endothelial cell lines	6,21E-05	ARMS2,CXCL10,CXCL11,CXCL9,ERBB2,SLPI,TNC	7
Cancer, Tumor Morphology	size of tumor	6,21E-05	ERBB2,LCN2,LEP,MMP1,MUC4,NOS2,PF4	7
Cell-To-Cell Signaling and Interaction, Cellular Growth and Proliferation, Hematological System Development and Function	stimulation of T lymphocytes	6,21E-05	CD2,CD52,CD69,KLRC1,LCN2,LEP,NOS2	7
Hematological System Development and Function, Immune Cell Trafficking, Inflammatory Response, Tissue Development	accumulation of myeloid cells	6,55E-05	APCS,CTSG,CX3CR1,CXCL10,CXCL2,FCGR3A/FCGR3B,NOS2,S100A8,SLPI	9
Cancer, Organismal Injury and Abnormalities, Reproductive System Disease	HER2 non-overexpressing breast carcinoma	7,35E-05	ERBB2,MAGEA4	2
Cancer, Organismal Injury and Abnormalities, Reproductive System Disease	delay in initiation of metastasis of mammary tumor	7,35E-05	ERBB2,LCN2	2
Cardiovascular Disease, Developmental Disorder, Hereditary Disorder, Organismal Injury and Abnormalities	digenic long QT syndrome 2/5	7,35E-05	KCNE1,KCNH2	2
Cancer, Endocrine System Disorders, Organismal Injury and Abnormalities, Reproductive System Disease	gonadal tumor	7,49E-05	AGR2,CAMP,CGB (includes others),CXCL11,ERBB2,IGFBP1,LCK,LCN2,LEP,LHB,MMP1,RNASE2,S100A14,SBSPON,SLC34A2,SLPI,TMPRSS3,TTR	18
Cell-mediated Immune Response, Cellular Movement, Hematological System Development and Function, Immune Cell Trafficking	NK cell migration	7,58E-05	CCL21,CCR5,CX3CR1,CXCL10,CXCL9	5
Cancer	growth of tumor	7,79E-05	ADORA3,AREG,BTC,CCL18,CCL21,CCR5,CGB (includes others),CXCL11,CXCL9,ERBB2,FCGR3A/FCGR3B,FGL1,IGFBP1,LCN2,LEP,LHB,LRRC4,NOS2,NTS,SLPI,TIMP4,TNC	22
Endocrine System Disorders, Gastrointestinal Disease, Metabolic Disease	diabetes mellitus	7,81E-05	ASIC3,BPI,BTC,CCR5,CD3D,CD52,CLEC6A,CTSW,CX3CR1,CXCL10,DRD4,GABRB3,GZMA,HLA-DOA,HLA-DPB1,HLA-DQA1,HLA-DRA,LCK,LCN2,LEP,LYZ,NOS2,PLD4,RETN,SERPINA3,TNC,TTR	27
Cell-To-Cell Signaling and Interaction, Cellular Function and Maintenance, Hematological System Development and Function, Inflammatory Response	phagocytosis of neutrophils	8,33E-05	APCS,CAMP,CXCL10,FCGR3A/FCGR3B,LCN2	5
Cell-To-Cell Signaling and Interaction, Cellular Growth and Proliferation, Hematological System Development and Function	induction of T lymphocytes	9,14E-05	CD52,CD69,KLRC1,LEP,NOS2	5
Cell-To-Cell Signaling and Interaction, Cellular Movement, Hematological System Development and Function, Immune Cell Trafficking, Inflammatory Response	chemoattraction of monocytes	9,80E-05	CXCL10,CXCL9,PF4	3
Cellular Growth and Proliferation, Organismal Development	growth of Candida albicans ATCC 90028	9,80E-05	AREG,CAMP,FGF10	3
Cell-To-Cell Signaling and Interaction, Cellular Growth and Proliferation, Hematological System Development and Function	induction of leukocytes	9,90E-05	CD52,CD69,KLRC1,LEP,NOS2,PF4	6
Cardiovascular Disease	occlusion of artery	1,06E-04	ADORA3,APCS,ASIC3,CCL18,CCR5,CX3CR1,CXCL10,CXCL2,CYP1A1,FCGR3A/FCGR3B,GABRB3,GH1,LCN2,LEP,MPO,NOS2,PF4,S100A8,SAMSN1	19
Inflammatory Response	inflammation of body cavity	1,08E-04	ADORA3,AGR2,APCS,CAMP,CCL18,CCL21,CCR5,CD2,CD300LF,CD8A,CLEC4D,CXCL10,CXCL2,FCGR3A/FCGR3B,IGFBP1,LCK,LEP,MPO,NOS2,PF4	20
Cellular Movement, Hematological System Development and Function, Immune Cell Trafficking	infiltration of granulocytes	1,10E-04	CCL21,CD2,CTSG,CXCL10,CXCL2,ERBB2,LCN2,NOS2,PF4,PPBP	10
Cell-To-Cell Signaling and Interaction, Hematological System Development and Function, Immune Cell Trafficking, Inflammatory Response, Tissue Development	adhesion of neutrophils	1,12E-04	CTSG,CXCL2,GH1,PF4,PPBP,S100A8	6
Hematological System Development and Function, Immune Cell Trafficking, Inflammatory Response, Tissue Development	accumulation of leukocytes	1,13E-04	APCS,CCL21,CCR5,CTSG,CX3CR1,CXCL10,CXCL2,FCGR3A/FCGR3B,NOS2,S100A8,SLPI	11
Cellular Development, Cellular Growth and Proliferation, Hair and Skin Development and Function	proliferation of epithelial cell lines	1,17E-04	AREG,ARMS2,BTC,CAMP,CXCL2,ERBB2,NTF4,NTS,TFRC,TTR	10
Cell Morphology, Cellular Function and Maintenance	transmembrane potential	1,22E-04	ASIC3,CAMP,CD2,CNIH2,GNLY,GZMA,GZMK,KCNH2,LCK,LCN2,LEP,SERPINA3	12
Cellular Compromise, Inflammatory Response	degranulation of cells	1,24E-04	ADORA3,CAMP,CX3CR1,DEFA1 (includes others),FCGR3A/FCGR3B,LEP,MPO,NTS,PF4,PPBP	10
Cellular Movement	transmigration of cells	1,24E-04	CCR5,CX3CR1,CXCL10,CXCL11,CXCL2,CXCL9,SLPI,TNC	8
Cellular Movement, Hematological System Development and Function, Hypersensitivity Response, Immune Cell Trafficking	cell movement of eosinophils	1,28E-04	CAMP,CCL21,CD2,CXCL10,CXCL11,CXCL2,CXCL9	7
Cellular Movement	migration of bone marrow cell lines	1,30E-04	CXCL10,CXCL11,CXCL9	3
Nutritional Disease	obesity	1,30E-04	ACOT11,CCR5,CGB (includes others),CXCL10,CXCL11,CXCL2,GABRB3,GH1,LEP,LHB,MPO,NOS2,NTF4,PMCH,RETN	15
Cellular Movement	migration of cancer cells	1,35E-04	CCL21,CX3CR1,CXCL10,CXCL11,FGF10,GH1,LEP,SLPI,TNC	9
Tissue Development	accumulation of cells	1,35E-04	APCS,CCL21,CCR5,CTSG,CX3CR1,CXCL10,CXCL2,ERBB2,FCGR3A/FCGR3B,NOS2,NTF4,S100A8,SLPI	13
Cellular Movement, Hematological System Development and Function, Immune Cell Trafficking, Inflammatory Response	influx of neutrophils	1,41E-04	CX3CR1,CXCL2,LCN2,MPO,S100A8	5
Cell Death and Survival	cell survival	1,42E-04	ADORA3,AREG,BTC,CAMP,CCL18,CCL21,CD8A,CXCL10,CXCL11,CXCL2,CXCL9,DEFA1 (includes others),DYNC1I1,ERBB2,FCGR3A/FCGR3B,FGF10,GNLY,HBZ,LCK,LCN2,LEP,LYZ,MMP1,MUC4,NOS2,NTF4,PENK,PF4,PPBP,PPP1R1C,RNASE2,S100A8,SLPI	33
Cancer, Endocrine System Disorders, Organismal Injury and Abnormalities, Reproductive System Disease	ovarian neoplasia	1,50E-04	AGR2,CAMP,CGB (includes others),CXCL11,ERBB2,IGFBP1,LCK,LCN2,LEP,MMP1,RNASE2,SBSPON,SLC34A2,SLPI,TMPRSS3,TTR	16
Hematological System Development and Function, Tissue Morphology	quantity of leukocytes	1,52E-04	ADORA3,AGR2,CAMP,CCL21,CCR5,CD3D,CD69,CD8A,CLEC4D,CX3CR1,CXCL10,CXCL2,CYP1A1,ERBB2,GNLY,HLA-DQA1,IGJ,LCK,LCN2,LEP,MPO,NOS2,S100A8,SAMSN1	24
Tissue Development	aggregation of cells	1,57E-04	APCS,CD2,CTSG,CXCL10,CXCL9,IGFBP1,LCK,LEP,LYZ,MMP1,MPO,MUC4,RNASE2	13
Cellular Development, Cellular Growth and Proliferation, Hematological System Development and Function	proliferation of mononuclear leukocytes	1,66E-04	BTNL9,CAMP,CCL21,CCR5,CD2,CD69,CD8A,CXCL2,FCGR3A/FCGR3B,FGF10,GH1,HLA-DPB1,HLA-DQA1,LCK,LEP,MNDA,NOS2,PENK,SAMSN1,SLAMF7,SLPI	21
Hematological System Development and Function, Inflammatory Response, Tissue Morphology	quantity of phagocytes	1,67E-04	AGR2,CAMP,CCL21,CCR5,CLEC4D,CX3CR1,CXCL10,CYP1A1,GNLY,LCN2,LEP,MPO,NOS2,S100A8	14
Cellular Growth and Proliferation, Organismal Development	growth of Pseudomonas aeruginosa	1,68E-04	AREG,CAMP,FGF10	3
Cellular Movement, Hematological System Development and Function, Immune Cell Trafficking, Inflammatory Response	migration of plasmacytoid dendritic cells	1,68E-04	CXCL10,CXCL11,CXCL9	3
Cell Death and Survival, Cellular Compromise	toxicity of cells	1,77E-04	CD2,CD69,ERBB2,FCGR3A/FCGR3B,GZMA,KLRC1,LCK,LCN2,NOS2,SLAMF7	10
Infectious Disease, Respiratory Disease	infection of lung	1,78E-04	AREG,CAMP,CXCL10,LYZ	4
Cellular Movement, Hematological System Development and Function, Immune Cell Trafficking	mobilization of myeloid cells	1,78E-04	CXCL10,CXCL2,LCN2,PF4	4
Cellular Growth and Proliferation	proliferation of cells	1,85E-04	ADORA3,AGR2,AREG,ARMS2,BPI,BTC,BTNL9,CAMP,CCL18,CCL21,CCR5,CD2,CD69,CD8A,CGB (includes others),CTSG,CX3CR1,CXCL10,CXCL11,CXCL2,CXCL9,CYP1A1,DEFA1 (includes others),ERBB2,FBXO2,FCGR3A/FCGR3B,FGF10,FGL1,FSTL3,GH1,GNLY,GZMK,HLA-DPB1,HLA-DQA1,IGFBP1,LCK,LCN2,LEP,LRRC4,LRRN1,LYZ,MAGEA4,MMP1,MNDA,MUC4,NOS2,NTF4,NTS,PENK,PF4,PPBP,PPP1R1C,RETN,S100A14,S100A8,SAA1,SAMSN1,SERPINA3,SLAMF7,SLPI,SRSF2,TFRC,TI…	68
Cellular Development	maturation of cells	1,86E-04	AREG,BTC,CAMP,CCL21,CD69,HBZ,HLA-DRA,LCK,LCN2,LEP,LHB,NTF4,REC8,RNASE2,SRSF2	15
Cancer, Hematological Disease, Immunological Disease	acute leukemia	2,06E-04	ACOT11,ADORA3,CD2,CXCL10,CYP1A1,GH1,HLA-DRA,LCK,LYZ,MPO,MUC4,SRSF2	12
Cell Death and Survival	cell death of mononuclear leukocytes	2,11E-04	ADORA3,CAMP,CCR5,CD2,CXCL10,FCGR3A/FCGR3B,GH1,GZMA,LCK,LCN2,LEP,NOS2,PF4,UBD	14
Cellular Growth and Proliferation, Organismal Development	growth of Escherichia coli 25922	2,12E-04	AREG,CAMP,FGF10	3
Cancer, Tumor Morphology	size of carcinoma	2,12E-04	LEP,MMP1,NOS2	3
Hematological System Development and Function, Hematopoiesis, Tissue Development	aggregation of hematopoietic progenitor cells	2,19E-04	CXCL10,CXCL9	2
Tissue Morphology	enlargement of epiphysis	2,19E-04	GH1,IGFBP1	2
Carbohydrate Metabolism, Small Molecule Biochemistry	hydrolysis of proteoglycan	2,19E-04	CTSG,LYZ	2
Cell-mediated Immune Response, Cellular Movement, Hematological System Development and Function, Immune Cell Trafficking	migration of cytotoxic type 1 T lymphocytes	2,19E-04	CXCL10,CXCL9	2
Amino Acid Metabolism, Post-Translational Modification, Small Molecule Biochemistry	nitration of L-tyrosine	2,19E-04	MPO,NOS2	2
Cell Morphology, Hematological System Development and Function, Hematopoiesis	polarization of hematopoietic progenitor cells	2,19E-04	CXCL10,CXCL9	2
Cellular Compromise, Inflammatory Response	degranulation of neutrophils	2,25E-04	DEFA1 (includes others),MPO,PF4,PPBP	4
Cell Death and Survival	apoptosis of granulocytes	2,27E-04	CAMP,CD69,CXCL2,LEP,MPO,SLPI	6
Cellular Movement, Hematological System Development and Function, Immune Cell Trafficking	cell movement of peripheral blood leukocytes	2,42E-04	CAMP,CCL21,CCR5,CTSG,CXCL9	5
Infectious Disease	infection by Influenza virus	2,51E-04	APCS,AREG,NOS2,SLPI	4
Hematological Disease	anemia	2,51E-04	AGR2,CD177,CX3CR1,ERBB2,FCGR3A/FCGR3B,GH1,HAMP,HBZ,LCN2,MPO,RPS17,TFRC	12
Hematological Disease, Immunological Disease	eosinophilia	2,53E-04	CCL18,CD300LF,CPA3,CXCL9,RNASE2,SLPI,TPSAB1/TPSB2	7
Cardiovascular Disease	atherosclerosis	2,57E-04	ADORA3,APCS,ASIC3,CCR5,CX3CR1,CXCL10,CXCL2,GABRB3,GH1,LCN2,LEP,MPO,NOS2,PF4,S100A8	15
Organismal Injury and Abnormalities	Lesion Formation	2,70E-04	ADORA3,AREG,ASIC3,CCR5,CX3CR1,CXCL10,CXCL2,FSTL3,LEP,MPO,NOS2,NTF4,SERPINA3,SLPI	14
Cell Death and Survival	apoptosis of neutrophils	2,79E-04	CAMP,CXCL2,LEP,MPO,SLPI	5
Organ Morphology, Reproductive System Development and Function	size of testis	2,80E-04	CGB (includes others),FSTL3,LEP,LHB	4
Dermatological Diseases and Conditions, Inflammatory Disease	Acne	2,81E-04	CCL21,CCR5,CXCL2,LYZ,MMP1,TNC	6
Organismal Injury and Abnormalities	Fibrosis	2,90E-04	ADORA3,APCS,BTC,CCR5,CXCL9,FGF10,FSTL3,HLA-DRA,LCK,LEP,MMP1,MPO,NOS2,PF4,SRSF2,UBD	16
Reproductive System Development and Function	maturation of reproductive tract	2,99E-04	AREG,BTC,LEP,LHB,REC8	5
Inflammatory Disease, Respiratory Disease	Asthma	3,04E-04	ADORA3,CD8A,CX3CR1,CXCL10,FCGR3A/FCGR3B,HLA-DPB1,NOS2,RETN	8
Cancer	breast or ovarian cancer	3,06E-04	AGR2,AREG,BEX1,CCL21,CCR5,CD69,CXCL2,CXCL9,CYP1A1,ERBB2,FSTL3,GPAT2,IGFBP1,KCNH2,KRT15,KRT6A,LCK,LCN2,LEP,MAGEA4,MMP1,MUC4,MUCL1,NTS,RNASE2,S100A14,S100A8,SBSPON,SLC34A2,SLPI,TIMP4,TMPRSS3,TNC,TPSAB1/TPSB2,TRIM64/TRIM64B,TTR	36
Gene Expression	binding of STAT binding site	3,11E-04	CD2,GH1,LCK,LEP	4
Cellular Assembly and Organization, Neurological Disease, Organismal Development, Tissue Development	formation of amyloid fibrils	3,11E-04	APCS,SAA1,SERPINA3,TTR	4
Cell Death and Survival	killing of Staphylococcus aureus	3,22E-04	CAMP,DEFA1 (includes others),MPO	3
Cell Death and Survival	killing of macrophages	3,22E-04	CAMP,CCR5,LEP	3
Cellular Movement	cell movement of carcinoma cell lines	3,24E-04	CAMP,CCL18,CCL21,LEP,MMP1,NOS2,S100A14	7
Metabolic Disease	amyloidosis	3,29E-04	APCS,BCYRN1,CXCL10,DRD4,FCGR3A/FCGR3B,GABRB3,LCN2,LPPR4,LYZ,MMP1,MPO,NOS2,NTF4,PENK,SAA1,SERPINA3,TTR	17
Cell Death and Survival	cell viability	3,36E-04	ADORA3,AREG,BTC,CCL18,CCL21,CD8A,CXCL10,CXCL11,CXCL2,CXCL9,DYNC1I1,ERBB2,FCGR3A/FCGR3B,FGF10,GNLY,HBZ,LCK,LCN2,LEP,MMP1,MUC4,NOS2,NTF4,PENK,PF4,PPBP,PPP1R1C,RNASE2,S100A8,SLPI	30
Infectious Disease	quantity of virus	3,43E-04	AREG,CD8A,CXCL9,NOS2,SLPI	5
Endocrine System Disorders, Gastrointestinal Disease, Immunological Disease, Metabolic Disease	insulin-dependent diabetes mellitus	3,49E-04	CCR5,CD3D,CLEC6A,CTSW,CX3CR1,CXCL10,GZMA,HLA-DOA,HLA-DPB1,HLA-DQA1,HLA-DRA,LCK,LYZ,PLD4	14
Cellular Development, Cellular Growth and Proliferation, Hematological System Development and Function	proliferation of lymphocytes	3,60E-04	BTNL9,CAMP,CCL21,CCR5,CD2,CD69,CD8A,FCGR3A/FCGR3B,FGF10,GH1,HLA-DPB1,HLA-DQA1,LCK,LEP,MNDA,NOS2,PENK,SAMSN1,SLAMF7,SLPI	20
Molecular Transport	secretion of molecule	3,66E-04	ADORA3,CD8A,CGB (includes others),CLEC6A,CTSG,CXCL10,DRD4,ERBB2,GH1,LEP,LHB,NOS2,NTS,RETN,S100A12,S100A8,SAA1	17
Cell Death and Survival	cell death of antigen presenting cells	3,71E-04	CCL21,CCR5,LCN2,LEP,LYZ,NOS2,PF4,SERPINA3	8
Cell Cycle	mitogenesis	3,84E-04	AREG,CXCL10,ERBB2,FGF10,GH1,LEP,PF4,TNC	8
Humoral Immune Response, Protein Synthesis	quantity of IgG	3,87E-04	CCR5,CD69,CLEC4D,CXCL10,HLA-DOA,IGJ,LCK,NOS2,SAMSN1	9
Cardiovascular System Development and Function, Cellular Movement	chemotaxis of endothelial cell lines	3,89E-04	CXCL10,CXCL11,CXCL9	3
Organismal Injury and Abnormalities	quantity of pathological cyst	3,89E-04	CCR5,CGB (includes others),LHB	3
Cell-To-Cell Signaling and Interaction, Cellular Growth and Proliferation, Hematological System Development and Function	stimulation of leukocyte cell lines	3,89E-04	BTNL9,CD8A,LCK	3
Cell-To-Cell Signaling and Interaction, Hematological System Development and Function, Immune Cell Trafficking, Tissue Development	binding of antigen presenting cells	3,91E-04	CAMP,CD2,CD69,LCK,PF4	5
Organ Morphology	size of secretory structure	3,91E-04	CGB (includes others),ERBB2,FSTL3,LEP,PMCH	5
Cancer, Hematological Disease, Immunological Disease, Organismal Injury and Abnormalities	acute lymphocytic leukemia	3,97E-04	ACOT11,ADORA3,CD2,CXCL10,CYP1A1,GH1,LCK,SRSF2	8
Cellular Movement	chemotaxis of tumor cell lines	4,11E-04	CCL18,CCL21,CCR5,CD69,CTSG,CXCL9,LCK	7
Cellular Growth and Proliferation, Organismal Development	proliferation of E. coli	4,18E-04	AREG,CAMP,FGF10,PPBP	4
Inflammatory Response	innate immune response	4,23E-04	APCS,CLEC6A,DEFA1 (includes others),DEFA4,FFAR2,IGJ,LCN2,S100A12	8
Cell-To-Cell Signaling and Interaction	desensitization of phagocytes	4,36E-04	PENK,PPBP	2
Cell-To-Cell Signaling and Interaction, Inflammatory Response, Tissue Development	inflammation of endothelial cells	4,36E-04	S100A12,S100A8	2
Cell Morphology, Skeletal and Muscular System Development and Function	repolarization of muscle cells	4,36E-04	KCNE1,KCNH2	2
Molecular Transport	transport of DNA	4,36E-04	CAMP,TFRC	2
Cancer	Lymphoid Cancer and Tumors	4,38E-04	ACOT11,ADORA3,AGR2,CCL18,CCL21,CD2,CD52,CD69,CECR6,CXCL10,CXCL11,CXCL9,CYP1A1,DYNC1I1,ERBB2,GH1,HLA-DRA,KCNH2,KRT6A,LCK,LYZ,MPO,MUC4,NOS2,SRSF2	25
Cellular Movement, Hematological System Development and Function, Immune Cell Trafficking, Inflammatory Response	migration of neutrophils	4,39E-04	CAMP,CXCL2,NOS2,S100A8,SAA1,SLPI	6
Gastrointestinal Disease, Inflammatory Disease, Inflammatory Response	ulcerative colitis	4,39E-04	CCL18,CXCL10,CXCL2,LCN2,S100A8,SLPI	6
Cellular Movement	cell movement of breast cancer cell lines	4,47E-04	CXCL10,CXCL11,CXCL9,ERBB2,FGF10,IGFBP1,LCK,LEP,MUC4,NOS2	10
Cellular Movement, Hematological System Development and Function, Hypersensitivity Response, Immune Cell Trafficking	migration of eosinophils	4,59E-04	CXCL10,CXCL11,CXCL2,CXCL9	4
Drug Metabolism, Endocrine System Development and Function, Lipid Metabolism, Small Molecule Biochemistry, Vitamin and Mineral Metabolism	synthesis of beta-estradiol	4,59E-04	CGB (includes others),CYP1A1,LEP,RETN	4
Infectious Disease	quantity of Influenza A virus	4,64E-04	AREG,NOS2,SLPI	3
Cellular Function and Maintenance	function of leukocytes	4,64E-04	ADORA3,CCR5,CD300LF,CD69,CD8A,CX3CR1,CXCL10,GZMA,IGJ,LCN2,LEP,MPO,NOS2,SAMSN1,SLPI,UBD	16
Cellular Movement	cell movement of connective tissue cells	4,71E-04	CCR5,CXCL10,ERBB2,LEP,MMP1,PF4,PMCH,PPBP,RETN	9
Molecular Transport	transport of molecule	4,71E-04	ADORA3,ASIC3,CAMP,CCR5,CD8A,CGB (includes others),CLCNKA,CLEC6A,CTSG,CXCL10,CXCL2,DRD4,ERBB2,FGF12,GABRB3,GH1,HAMP,KCNH2,KCNK17,LCN2,LEP,LHB,MPO,NMUR1,NOS2,NTS,PPBP,RETN,S100A12,S100A8,SAA1,SLC34A2,SLC38A3,TFRC,TTR	35
Cellular Movement	cell movement of tumor cells	4,81E-04	CCL21,CX3CR1,CXCL11,FGF10,GH1,LEP,SLPI,TNC	8
Cell-To-Cell Signaling and Interaction	response of granulocytes	5,05E-04	APCS,CAMP,CTSG,CXCL10,FCGR3A/FCGR3B,LCN2	6
Cellular Movement	migration of breast cancer cell lines	5,25E-04	CXCL10,CXCL11,CXCL9,ERBB2,FGF10,IGFBP1,LEP,MUC4,NOS2	9
Cell-To-Cell Signaling and Interaction, Inflammatory Response	response of phagocytes	5,25E-04	APCS,CAMP,CCL21,CCR5,CXCL10,FCGR3A/FCGR3B,LCN2,NOS2,PF4	9
Cell-To-Cell Signaling and Interaction, Inflammatory Response	immune response of leukocytes	5,34E-04	APCS,CAMP,CCL21,CD69,CD8A,CTSG,CXCL10,FCGR3A/FCGR3B,LCN2,NOS2,PF4	11
Cell Death and Survival, Hematological System Development and Function	survival of red blood cells	5,47E-04	HBZ,PF4,PPBP	3
Cancer, Tumor Morphology	morphology of tumor	5,49E-04	ARHGEF4,ERBB2,GH1,MMP1	4
Cardiovascular Disease	vascular lesion	5,68E-04	CCR5,CX3CR1,CXCL10,CXCL2,LEP,MPO,NOS2,RETN,S100A12	9
Cell Morphology, Connective Tissue Development and Function	size of adipocytes	5,78E-04	FGL1,GH1,LEP,NTF4,PMCH,RETN	6
Hematological System Development and Function, Tissue Development	aggregation of blood cells	5,96E-04	APCS,CTSG,CXCL10,CXCL9,IGFBP1,LCK,LEP,MMP1,MPO,RNASE2	10
Cellular Movement, Hematological System Development and Function, Immune Cell Trafficking, Inflammatory Response	chemotaxis of dendritic cells	5,99E-04	ADORA3,CCL21,CCR5,GNLY,RNASE2	5
Cell-To-Cell Signaling and Interaction, Tissue Development	adhesion of epithelial cells	6,04E-04	ARMS2,CD2,CD8A,CTSG,LCK,SLPI	6
Cell Signaling, Molecular Transport, Small Molecule Biochemistry	release of nitric oxide	6,04E-04	CAMP,CCR5,DEFA1 (includes others),DEFA4,LEP,NOS2	6
Cell Death and Survival, Cellular Compromise	cytotoxicity of cells	6,15E-04	CD2,CD69,ERBB2,FCGR3A/FCGR3B,GZMA,KLRC1,LCK,NOS2,SLAMF7	9
Hematological System Development and Function, Tissue Morphology	quantity of CD4+ T-lymphocytes	6,17E-04	CD3D,CD69,CD8A,CXCL10,GNLY,HLA-DQA1,LCK	7
Cardiovascular System Development and Function, Cellular Development, Organismal Development, Tissue Development	endothelial cell development	6,21E-04	BPI,CAMP,CXCL10,CXCL2,ERBB2,FGF10,LEP,MMP1,PF4,S100A8,SAA1,SERPINA3	12
Hematological System Development and Function, Tissue Morphology	quantity of mononuclear leukocytes	6,35E-04	CAMP,CCL21,CCR5,CD3D,CD69,CD8A,CX3CR1,CXCL10,CYP1A1,ERBB2,GNLY,HLA-DQA1,IGJ,LCK,LCN2,LEP,MPO,NOS2,SAMSN1	19
Gastrointestinal Disease, Hematological Disease, Immunological Disease, Inflammatory Disease	eosinophilia of esophagus	6,40E-04	CCL18,CPA3,TPSAB1/TPSB2	3
Cellular Growth and Proliferation, Organismal Development	growth of Staphylococcus aureus	6,40E-04	AREG,CAMP,PPBP	3
Cell-To-Cell Signaling and Interaction, Cellular Growth and Proliferation, Hematological System Development and Function	stimulation of regulatory T lymphocytes	6,40E-04	CD52,KLRC1,LCN2	3
Cell-To-Cell Signaling and Interaction, Hematological System Development and Function, Immune Cell Trafficking, Inflammatory Response	activation of dendritic cells	6,60E-04	CAMP,GNLY,LEP,MPO,RNASE2,SLPI	6
Cellular Movement, Hematological System Development and Function	cell movement of hematopoietic progenitor cells	6,72E-04	CCL21,CD69,CXCL10,CXCL11,CXCL9	5
Cancer	hyperplasia of tissue	6,73E-04	AGR2,BTC,CGB (includes others),CX3CR1,ERBB2,GH1,MMP1,SLPI	8
Cell-To-Cell Signaling and Interaction, Hematological System Development and Function, Immune Cell Trafficking, Inflammatory Response	activation of T lymphocytes	6,96E-04	CD2,CD3D,CD8A,CTSG,CXCL10,ERBB2,GZMA,HLA-DPB1,HLA-DRA,KLRC1,LCK,TNC	12
Cell-To-Cell Signaling and Interaction	response of mononuclear leukocytes	7,00E-04	CAMP,CCL21,CCR5,CD69,CD8A,CXCL11,CXCL9,NOS2,PF4	9
Antimicrobial Response	inhibition of virus	7,07E-04	DEFA1 (includes others),GZMA,LYZ,SLPI	4
Cell-mediated Immune Response, Cellular Movement, Hematological System Development and Function, Immune Cell Trafficking	chemokinesis of T lymphocytes	7,23E-04	CCL21,CTSG	2
Cellular Movement	invasion of central nervous system cells	7,23E-04	ERBB2,NOS2	2
Cancer, Organismal Injury and Abnormalities, Reproductive System Disease, Tumor Morphology	morphology of mammary tumor	7,23E-04	ERBB2,GH1	2
Infectious Disease	replication of virus	7,32E-04	AREG,CCR5,CTSW,CXCL10,CYP1A1,DEFA1 (includes others),HBZ,LCK,LPPR4,MAP1LC3C,MNDA,NOS2,RETN,S100A12,S100A8,SLPI	16
Carbohydrate Metabolism	synthesis of polysaccharide	7,34E-04	CXCL10,ERBB2,FGF10,IGFBP1,LEP,PF4,PPBP,RETN	8
Cell-To-Cell Signaling and Interaction, Skeletal and Muscular System Development and Function	activation of smooth muscle cells	7,42E-04	LEP,RETN,S100A12	3
Molecular Transport	transport of metal	7,46E-04	ASIC3,CCR5,CXCL2,FGF12,HAMP,KCNH2,KCNK17,LCN2,NMUR1,SLC38A3,TFRC	11
Cancer, Tumor Morphology	progression of malignant tumor	7,51E-04	AGR2,ERBB2,LEP,MMP1,TNC	5
Cell-To-Cell Signaling and Interaction, Hematological System Development and Function, Immune Cell Trafficking, Inflammatory Response, Tissue Development	binding of neutrophils	7,66E-04	CTSG,CXCL10,CXCL2,FCGR3A/FCGR3B	4
Cancer, Hematological Disease, Immunological Disease	leukemia	7,84E-04	ACOT11,ADORA3,CD2,CD52,CECR6,CXCL10,CXCL11,CXCL9,CYP1A1,FCGR3A/FCGR3B,GH1,HLA-DRA,KCNH2,LCK,LYZ,MPO,MUC4,SRSF2	18
Cell Death and Survival	apoptosis of mononuclear leukocytes	7,93E-04	ADORA3,CCR5,CD2,FCGR3A/FCGR3B,GH1,GZMA,LCK,LCN2,LEP,NOS2,PF4,UBD	12
Inflammatory Disease, Respiratory Disease	pulmonary emphysema	7,93E-04	ADORA3,CCR5,CD8A,LCN2,NOS2	5
Cell-To-Cell Signaling and Interaction	intercellular communication	8,01E-04	CCL18,CCL21,CGB (includes others),CXCL10,CXCL11,CXCL9,FGF10,LHB	8
Cancer, Organismal Injury and Abnormalities, Reproductive System Disease	HER2 negative progesterone receptor negative breast cancer	8,14E-04	AREG,CXCL9,CYP1A1,ERBB2,LCK,MAGEA4,MUC4	7
Cancer, Cellular Movement, Organismal Injury and Abnormalities, Reproductive System Disease, Tumor Morphology	invasion of mammary tumor cells	8,28E-04	ERBB2,GH1,MMP1,S100A8	4
Infectious Disease	infection by cytomegalovirus	8,54E-04	CXCL10,CXCL9,FCGR3A/FCGR3B	3
Humoral Immune Response, Protein Synthesis	quantity of immunoglobulin	8,56E-04	APCS,CCR5,CD69,CLEC4D,CXCL10,HLA-DOA,IGJ,LCK,NOS2,SAMSN1	10
Cellular Movement, Hematological System Development and Function, Immune Cell Trafficking, Inflammatory Response	migration of dendritic cells	8,83E-04	CCL21,CCR5,CXCL10,CXCL11,CXCL9,MPO	6
Cell-To-Cell Signaling and Interaction, Nervous System Development and Function	neurotransmission	9,03E-04	CNIH2,DLGAP1,DRD4,ERBB2,FBXO2,FGF12,KCNE1,KCNH2,LEP,LRRC4,NMUR1,PMCH,RETN	13
Cellular Compromise, Inflammatory Response	degranulation of phagocytes	9,29E-04	ADORA3,CAMP,DEFA1 (includes others),MPO,NTS,PF4,PPBP	7
Embryonic Development, Organ Development, Organismal Development, Renal and Urological System Development and Function, Reproductive System Development and Function, Tissue Development	formation of mammary gland	9,48E-04	AREG,BTC,CGB (includes others),ERBB2,FGF10,GH1,LEP,NOS2	8
Neurological Disease, Organismal Injury and Abnormalities	hyperesthesia	9,57E-04	ASIC3,CCL21,ERBB2,NOS2,NTF4,PENK	6
Cellular Compromise	perturbation of cellular membrane	9,64E-04	BPI,CAMP,GNLY,GZMA	4
Cancer, Tumor Morphology	invasion of tumor	9,66E-04	AREG,BTC,ERBB2,GH1,KCNH2,LEP,MMP1,S100A8,SLPI	9
Cell Morphology, Cellular Function and Maintenance	transmembrane potential of mitochondria	9,66E-04	CAMP,CD2,GNLY,GZMA,GZMK,LCK,LCN2,LEP,SERPINA3	9
Cancer, Organismal Injury and Abnormalities, Reproductive System Disease	male genital neoplasm	9,71E-04	ADAMDEC1,AGR2,CD52,CGB (includes others),ERBB2,FCGR3A/FCGR3B,GABRB3,GZMA,IGFBP1,IGJ,KRT15,LYZ,MMP1,MUC4,RARRES1,S100A14,S100A8,TTR,VSTM2L	19
Cell-To-Cell Signaling and Interaction, Hematological System Development and Function, Hematopoiesis, Tissue Development	adhesion of hematopoietic progenitor cells	9,75E-04	CD2,CXCL10,CXCL9	3
Cardiovascular System Development and Function, Tissue Development	development of cardiovascular tissue	9,82E-04	BPI,CAMP,CXCL10,CXCL2,ERBB2,FGF10,LEP,MMP1,NOS2,PF4,S100A8,SAA1,SERPINA3	13
Cancer, Organismal Injury and Abnormalities	lymphoid cancer	9,85E-04	ACOT11,ADORA3,CCL18,CCL21,CD2,CD52,CD69,CECR6,CXCL10,CXCL11,CXCL9,CYP1A1,DYNC1I1,ERBB2,GH1,HLA-DRA,KCNH2,KRT6A,LCK,LYZ,MPO,MUC4,NOS2,SRSF2	24
Cellular Development, Cellular Growth and Proliferation, Hematological System Development and Function	proliferation of B-lymphocyte derived cell lines	9,96E-04	CD8A,ERBB2,GH1,IGFBP1,LEP,TPSAB1/TPSB2	6
Hematological System Development and Function, Tissue Morphology	quantity of lymphocytes	1,01E-03	CAMP,CCL21,CCR5,CD3D,CD69,CD8A,CX3CR1,CXCL10,CYP1A1,ERBB2,GNLY,HLA-DQA1,IGJ,LCK,LCN2,LEP,NOS2,SAMSN1	18
Cell Death and Survival, Cellular Compromise	cytotoxicity of lymphocytes	1,02E-03	CD2,CD69,FCGR3A/FCGR3B,GZMA,KLRC1,LCK,NOS2	7
Cell-To-Cell Signaling and Interaction	binding of tumor cell lines	1,03E-03	CAMP,CCR5,CD177,CXCL10,CXCL9,LCK,TFRC,TNC	8
Organ Morphology, Reproductive System Development and Function	abnormal morphology of bulbourethral gland	1,08E-03	FGF10,LHB	2
Infectious Disease	activation of Influenza A virus	1,08E-03	APCS,DEFA1 (includes others)	2
Hereditary Disorder, Skeletal and Muscular Disorders	arthrogryposis, renal dysfunction, cholestasis	1,08E-03	PF4,PPBP	2
Cell-To-Cell Signaling and Interaction, Cellular Movement, Connective Tissue Development and Function	chemoattraction of fibroblasts	1,08E-03	PF4,PPBP	2
Cell-To-Cell Signaling and Interaction	desensitization of myeloid cells	1,08E-03	PENK,PPBP	2
Antimicrobial Response	elimination of virus	1,08E-03	CD8A,GZMA	2
Cell-To-Cell Signaling and Interaction, Cellular Growth and Proliferation, Hematological System Development and Function	induction of CD4+ T-lymphocytes	1,08E-03	LEP,NOS2	2
Cellular Movement, Hematological System Development and Function, Hematopoiesis, Immune Cell Trafficking	mobilization of myeloid progenitor cells	1,08E-03	CXCL10,PF4	2
Cell Morphology	morphology of ovarian cancer cell lines	1,08E-03	ERBB2,MUC4	2
Protein Trafficking	signaling of protein	1,08E-03	ERBB2,KLRC1	2
Cell Death and Survival, Hematological System Development and Function	survival of erythroblasts	1,08E-03	PF4,PPBP	2
Cell-To-Cell Signaling and Interaction, Drug Metabolism, Small Molecule Biochemistry	turnover of norepinephrine	1,08E-03	LEP,PMCH	2
Cell-mediated Immune Response, Cellular Movement, Hematological System Development and Function, Immune Cell Trafficking	infiltration by T lymphocytes	1,08E-03	CCL18,CCL21,CCR5,CXCL10,ERBB2	5
Cancer, Respiratory Disease	broncho-alveolar lung cancer	1,11E-03	ERBB2,FGL1,TTR	3
Cellular Assembly and Organization, Neurological Disease	deposition of amyloid fibrils	1,11E-03	SAA1,SERPINA3,TTR	3
Cancer, Cellular Development, Cellular Growth and Proliferation, Tumor Morphology	proliferation of carcinoma	1,11E-03	ERBB2,LEP,NTS	3
Cell-To-Cell Signaling and Interaction, Inflammatory Response	immune response of phagocytes	1,12E-03	APCS,CAMP,CCL21,CXCL10,FCGR3A/FCGR3B,LCN2,NOS2,PF4	8
Cell-To-Cell Signaling and Interaction, Hematological System Development and Function, Immune Cell Trafficking, Inflammatory Response	activation of granulocytes	1,16E-03	CXCL9,LCN2,MPO,PF4,SAA1,SLPI	6
Cellular Movement, Hematological System Development and Function, Immune Cell Trafficking	transmigration of leukocytes	1,16E-03	CCR5,CXCL10,CXCL11,CXCL2,CXCL9,SLPI	6
Neurological Disease, Organismal Injury and Abnormalities	allodynia	1,20E-03	CCL21,ERBB2,NOS2,PENK	4
Cellular Function and Maintenance, Cellular Movement	localization of cells	1,20E-03	CAMP,CCL21,CD69,GH1	4
Cell Morphology, Cellular Assembly and Organization, Cellular Function and Maintenance	formation of filopodia	1,20E-03	ARHGEF4,CCL21,CXCL10,ERBB2,GH1,NTS,TNC	7
Tissue Development	growth of epithelial tissue	1,24E-03	AGR2,AREG,BPI,BTC,CAMP,CXCL10,ERBB2,FGF10,FGL1,IGFBP1,LCN2,LEP,MMP1,NTS,PF4,S100A8,SAA1,SERPINA3	18
Cellular Movement, Hematological System Development and Function, Hematopoiesis	chemotaxis of hematopoietic progenitor cells	1,25E-03	CCL21,CXCL10,CXCL9	3
Cellular Function and Maintenance	hyperpolarization of neurons	1,25E-03	LEP,PENK,PMCH	3
Behavior, Nervous System Development and Function	pain behavior	1,25E-03	ASIC3,CCL21,PENK	3
Infectious Disease	infection by Flaviviridae	1,25E-03	CCR5,CXCL10,CXCL11,CXCL9,TFRC	5
Molecular Transport, Small Molecule Biochemistry	release of histamine	1,28E-03	ADORA3,CAMP,NTS,PPBP	4
Cancer, Hematological Disease, Organismal Injury and Abnormalities	bone marrow cancer	1,31E-03	ACOT11,ADORA3,CD2,CD52,CECR6,CXCL10,CXCL11,CXCL9,CYP1A1,GH1,HLA-DRA,KCNH2,LCK,LYZ,MPO,MUC4,SRSF2	17
Cellular Function and Maintenance, Hematological System Development and Function	function of lymphocytes	1,31E-03	CCR5,CD69,CD8A,CX3CR1,CXCL10,IGJ,LEP,NOS2,SAMSN1,SLPI,UBD	11
Cell-To-Cell Signaling and Interaction	activation of central nervous system cells	1,32E-03	DRD4,LCN2,LEP,NOS2,NTF4	5
Cellular Movement	chemotaxis of connective tissue cells	1,37E-03	CXCL10,ERBB2,PF4,PPBP	4
Organismal Injury and Abnormalities, Respiratory Disease	damage of lung	1,39E-03	CCR5,CTSG,GABRB3,IGJ,NOS2,S100A8,SLPI	7
Cellular Movement, Embryonic Development	chemotaxis of embryonic cell lines	1,41E-03	CAMP,CCR5,CXCL10	3
Cellular Movement, Hair and Skin Development and Function	chemotaxis of epithelial cell lines	1,41E-03	CAMP,CCR5,CXCL10	3
Dermatological Diseases and Conditions, Infectious Disease	tuberculoid leprosy	1,41E-03	CTSG,SLPI,UBD	3
Cellular Movement	invasion of cells	1,44E-03	AGR2,AREG,BTC,CCL21,CGB (includes others),CXCL10,ERBB2,GH1,KCNH2,LCN2,LEP,MMP1,MUC4,NOS2,S100A12,S100A14,S100A8,SAA1,TIMP4,UBD	20
Cardiovascular System Development and Function, Cellular Movement	migration of endothelial cell lines	1,45E-03	ARMS2,CXCL11,ERBB2,SLPI,TNC	5
Cell-To-Cell Signaling and Interaction	response of myeloid cells	1,45E-03	APCS,CAMP,CTSG,CXCL10,FCGR3A/FCGR3B,LCN2,NOS2,PF4	8
Lipid Metabolism, Molecular Transport, Small Molecule Biochemistry	efflux of cholesterol	1,45E-03	APCS,LEP,MPO,S100A12,S100A8,SAA1	6
Cell-To-Cell Signaling and Interaction, Hematological System Development and Function, Immune Cell Trafficking, Inflammatory Response, Tissue Development	binding of macrophages	1,46E-03	CAMP,CD2,CD69,PF4	4
Cellular Movement	dissemination of cells	1,46E-03	CAMP,CXCL10,LYZ,SLPI	4
Cardiovascular System Development and Function, Organismal Development	vasculogenesis	1,47E-03	BPI,BTC,CAMP,CCR5,CX3CR1,CXCL10,CXCL2,ERBB2,FGF10,GH1,LCN2,LEP,MMP1,NOS2,PF4,RETN,S100A8,SAA1,SERPINA3,TNC	20
Cellular Movement	invasion of tumor cell lines	1,50E-03	AGR2,AREG,BTC,CCL21,CGB (includes others),ERBB2,LCN2,LEP,MMP1,MUC4,NOS2,S100A12,S100A14,SAA1,TIMP4,UBD	16
Cellular Compromise	breakage of Plasma Membrane	1,50E-03	AREG,CAMP	2
Tissue Morphology	breakdown of connective tissue	1,50E-03	CTSG,SLPI	2
Cell-mediated Immune Response, Cellular Movement, Hematological System Development and Function, Immune Cell Trafficking, Inflammatory Response	chemotaxis of naive T lymphocytes	1,50E-03	CCL18,CCL21	2
Connective Tissue Disorders, Immunological Disease, Inflammatory Disease, Skeletal and Muscular Disorders	collagen antibody-induced arthritis	1,50E-03	CTSG,GZMA	2
Cancer, Organismal Injury and Abnormalities, Reproductive System Disease	delay in tumorigenesis of mammary tumor	1,50E-03	ERBB2,LCN2	2
Embryonic Development, Organ Development, Organismal Development, Renal and Urological System Development and Function, Reproductive System Development and Function, Tissue Development	formation of terminal end bud	1,50E-03	AREG,GH1	2
Cell-mediated Immune Response, Cellular Movement, Hematological System Development and Function, Immune Cell Trafficking	homing of regulatory T lymphocytes	1,50E-03	CCL18,CCR5	2
Cellular Movement, Hematological System Development and Function, Immune Cell Trafficking, Inflammatory Response	mobilization of dendritic cells	1,50E-03	CCL21,CCR5	2
Cell Death and Survival, Connective Tissue Disorders, Hematological Disease	paroxysmal nocturnal hemoglobinuria	1,50E-03	CD177,FCGR3A/FCGR3B	2
Organ Morphology	size of seminal vesicle	1,50E-03	CGB (includes others),LEP	2
Cell Death and Survival, Hematological System Development and Function	survival of megakaryocytes	1,50E-03	PF4,PPBP	2
Cellular Movement, Hematological System Development and Function, Immune Cell Trafficking, Inflammatory Response	trafficking of macrophages	1,50E-03	CCR5,CX3CR1	2
Amino Acid Metabolism, Molecular Transport, Small Molecule Biochemistry	uptake of glutamine	1,50E-03	LEP,SLC38A3	2
Carbohydrate Metabolism	quantity of carbohydrate	1,51E-03	ACOT11,ADORA3,BTC,CAMP,CPA3,FSTL3,GBP5,GH1,IGFBP1,LEP,MPO,NOS2,PMCH,RETN,TPSAB1/TPSB2	15
Cellular Growth and Proliferation	inhibition of cells	1,52E-03	ADORA3,CAMP,CXCL10,GNLY,GZMA,LEP,PF4	7
Lipid Metabolism, Molecular Transport, Small Molecule Biochemistry	release of eicosanoid	1,57E-03	CAMP,ERBB2,LEP,NOS2,NTS,PLA2G2F,TNC	7
Cellular Movement, Hematological System Development and Function, Immune Cell Trafficking, Inflammatory Response	chemotaxis of peripheral blood leukocytes	1,57E-03	CAMP,CCR5,CTSG	3
Antimicrobial Response	inhibition of HIV	1,57E-03	DEFA1 (includes others),LYZ,SLPI	3
Organ Morphology, Organismal Development, Reproductive System Development and Function	morphology of uterus	1,58E-03	CGB (includes others),LCK,LEP,LHB,NOS2	5
Cell Death and Survival	cytolysis of blood cells	1,61E-03	CAMP,CD8A,DEFA1 (includes others),GZMA,LCK,SLAMF7	6
Cellular Movement, Hair and Skin Development and Function	cell movement of keratinocytes	1,66E-03	CD8A,CXCL10,CXCL11,FGF10,MMP1	5
Cellular Movement, Hematological System Development and Function, Immune Cell Trafficking	cell movement of leukocyte cell lines	1,66E-03	CCL18,CCL21,DEFA1 (includes others),LCK,PPBP	5
Lipid Metabolism, Molecular Transport, Small Molecule Biochemistry	quantity of steroid	1,69E-03	ACOT11,CGB (includes others),FGL1,GBP5,GH1,LCN2,LEP,LHB,MPO,NOS2,PMCH,RETN,SAA1,SLC34A2	14
Cancer	Breast Cancer and Tumors	1,70E-03	AGR2,AREG,BEX1,CCL21,CCR5,CD69,CGB (includes others),CXCL2,CXCL9,CYP1A1,ERBB2,FSTL3,GPAT2,KCNH2,KRT15,KRT6A,LCK,MAGEA4,MMP1,MUC4,MUCL1,NTS,S100A14,S100A8,SLPI,TIMP4,TNC,TPSAB1/TPSB2,TRIM64/TRIM64B,TTR	30
Cellular Movement, Hematological System Development and Function, Immune Cell Trafficking	migration of antigen presenting cells	1,71E-03	CCL21,CCR5,CXCL10,CXCL11,CXCL9,MPO,NOS2	7
Infectious Disease	replication of RNA virus	1,78E-03	AREG,CCR5,CTSW,CXCL10,CYP1A1,DEFA1 (includes others),HBZ,LCK,LPPR4,MAP1LC3C,RETN,S100A12,S100A8,SLPI	14
Cellular Development, Cellular Growth and Proliferation, Hematological System Development and Function	proliferation of T lymphocytes	1,83E-03	BTNL9,CAMP,CCL21,CCR5,CD2,CD69,CD8A,FCGR3A/FCGR3B,GH1,HLA-DPB1,HLA-DQA1,LCK,LEP,NOS2,PENK,SAMSN1	16
Cancer	growth of malignant tumor	1,84E-03	ADORA3,AREG,CCL18,CXCL11,CXCL9,ERBB2,IGFBP1,LCN2,LEP,LRRC4,NOS2,TIMP4,TNC	13
Hematological Disease, Immunological Disease	lymphoproliferative disorder	1,85E-03	ACOT11,ADORA3,CCL21,CD2,CD52,CD69,CECR6,CXCL10,CXCL11,CXCL9,CYP1A1,DYNC1I1,GH1,KCNH2,KRT6A,LCK,MUC4,SRSF2	18
Inflammatory Response	acute inflammatory response	1,94E-03	APCS,CXCL2,LCN2	3
Connective Tissue Disorders, Inflammatory Disease, Skeletal and Muscular Disorders	ankylosing spondylitis	1,94E-03	CXCL9,S100A12,S100A8	3
Cellular Growth and Proliferation, Tissue Development, Tissue Morphology	expansion of epithelial cells	1,94E-03	AREG,BTC,ERBB2	3
Inflammatory Response, Tissue Development	inflammation of adipose tissue	1,94E-03	ACOT11,LEP,MPO	3
Cardiovascular System Development and Function	angiogenesis	1,97E-03	ARHGEF4,BPI,BTC,CAMP,CX3CR1,CXCL10,CXCL9,DEFA1 (includes others),ERBB2,GH1,LCN2,LEP,MMP1,NOS2,PF4,S100A12,SAA1,SLPI,TNC	19
Hematological System Development and Function, Tissue Morphology	quantity of CD8+ T lymphocyte	1,98E-03	CD3D,CD8A,CXCL10,GNLY,HLA-DQA1,LCK	6
Cell-To-Cell Signaling and Interaction, Tissue Development	detachment of epithelial cells	1,99E-03	CTSG,SLPI	2
Cell Signaling, Small Molecule Biochemistry	regulation of hormone	1,99E-03	LEP,TTR	2
Cellular Development, Embryonic Development, Organ Development, Organismal Development, Reproductive System Development and Function	maturation of oocytes	2,00E-03	AREG,BTC,LHB,REC8	4
Cell-To-Cell Signaling and Interaction, Cellular Function and Maintenance, Hematological System Development and Function, Inflammatory Response	phagocytosis of myeloid cells	2,05E-03	APCS,CAMP,CXCL10,FCGR3A/FCGR3B,LCN2,PF4	6
Hematological Disease	toxemia	2,06E-03	APCS,CAMP,CCR5,CXCL10,NOS2	5
Cellular Development, Hematological System Development and Function	differentiation of blood cells	2,07E-03	APCS,CAMP,CCL21,CD2,CD3D,CD69,CD8A,CLEC6A,CXCL10,GNLY,HIST1H4C,HLA-DOA,HLA-DQA1,LCK,LCN2,NOS2,PF4,TFRC,UBD	19
Cancer, Organismal Injury and Abnormalities, Reproductive System Disease	Prostate Cancer and Tumors	2,09E-03	ADAMDEC1,AGR2,CD52,ERBB2,FCGR3A/FCGR3B,GABRB3,GZMA,IGFBP1,IGJ,KRT15,LYZ,MMP1,MUC4,RARRES1,S100A8,TTR,VSTM2L	17
Cell-To-Cell Signaling and Interaction, Cellular Function and Maintenance, Inflammatory Response	phagocytosis of phagocytes	2,12E-03	APCS,CAMP,CXCL10,FCGR3A/FCGR3B,LCN2,PF4	6
Cell Morphology, Cellular Movement, Nervous System Development and Function	innervation of sensory neurons	2,12E-03	ERBB2,FGF10,GABRB3,NTF4	4
Cardiovascular System Development and Function, Organismal Development	development of blood vessel	2,13E-03	ARHGEF4,BPI,BTC,CAMP,CCR5,CX3CR1,CXCL10,CXCL2,ERBB2,FGF10,GH1,LCN2,LEP,MMP1,NOS2,PF4,RETN,S100A8,SAA1,SERPINA3,TNC	21
Cell-To-Cell Signaling and Interaction	activation of epithelial cells	2,14E-03	AREG,CAMP,CXCL2	3
Cell Death and Survival	apoptosis of monocytes	2,14E-03	ADORA3,GH1,PF4	3
Cell-To-Cell Signaling and Interaction, Hematological System Development and Function, Immune Cell Trafficking, Inflammatory Response	activation of neutrophils	2,15E-03	LCN2,MPO,PF4,SAA1,SLPI	5
Infectious Disease	endotoxicosis	2,15E-03	APCS,CAMP,CCR5,GZMA,NOS2	5
Endocrine System Development and Function, Tissue Morphology	quantity of neuroendocrine cells	2,15E-03	BTC,FGF10,FSTL3,GH1,LEP	5
Lymphoid Tissue Structure and Development, Organ Morphology, Organismal Development	abnormal morphology of thymus gland	2,19E-03	CD8A,CLEC4D,CYP1A1,FGF10,HLA-DQA1,LCK	6
Gastrointestinal Disease, Inflammatory Disease	Crohn's disease	2,26E-03	BPI,CAMP,DRD4,GH1,S100A8,SLPI,WDR78	7
Infectious Disease	replication of Retroviridae	2,26E-03	CCR5,DEFA1 (includes others),HBZ,LCK,S100A12,S100A8	6
Digestive System Development and Function, Gastrointestinal Disease, Hepatic System Development and Function, Hepatic System Disease, Inflammatory Disease, Inflammatory Response, Organ Development	inflammation of liver	2,34E-03	ADORA3,CCL21,CCR5,CXCL10,CXCL2,FCGR3A/FCGR3B,IGFBP1,LEP,PF4	9
Neurological Disease, Psychological Disorders	Dementia	2,35E-03	BCYRN1,CCR5,CXCL10,DRD4,FCGR3A/FCGR3B,GABRB3,LCN2,LPPR4,MMP1,MPO,NOS2,NTF4,PENK,SERPINA3,TTR	15
Cellular Movement, Hematological System Development and Function, Immune Cell Trafficking	migration of peripheral blood leukocytes	2,35E-03	CCL21,CCR5,CXCL9	3
Cell Death and Survival	killing of leukocytes	2,38E-03	CAMP,CCR5,LEP,SLAMF7	4
Cellular Development	maturation of blood cells	2,38E-03	CAMP,CCL21,CD69,HBZ,HLA-DRA,LCK,LEP,RNASE2,SRSF2	9
Cellular Function and Maintenance	engulfment of cells	2,40E-03	APCS,BTC,CAMP,CCR5,CXCL10,ERBB2,FCGR3A/FCGR3B,LCN2,LEP,MPO,PF4,PLD4	12
Cellular Development, Cellular Growth and Proliferation, Nervous System Development and Function	proliferation of neuroglia	2,41E-03	AREG,CXCL2,ERBB2,NOS2,NTF4,TNC	6
Cardiovascular System Development and Function, Cellular Development, Cellular Growth and Proliferation, Organismal Development, Tissue Development	proliferation of endothelial cells	2,41E-03	BPI,CAMP,CXCL10,FGF10,LEP,MMP1,PF4,S100A8,SAA1,SERPINA3	10
Cancer, Cellular Movement, Tumor Morphology	invasion of tumor cells	2,51E-03	AREG,BTC,ERBB2,GH1,KCNH2,MMP1,S100A8	7
Drug Metabolism, Endocrine System Development and Function, Lipid Metabolism, Small Molecule Biochemistry, Vitamin and Mineral Metabolism	synthesis of testosterone	2,52E-03	CGB (includes others),CXCL10,LEP,LHB	4
Cell Morphology, Connective Tissue Development and Function, Tissue Morphology	abnormal morphology of brown adipocytes	2,54E-03	ACOT11,FGL1	2
Cell Morphology	height of cells	2,54E-03	GH1,LEP	2
Infectious Disease	infection by Human cytomegalovirus	2,54E-03	CXCL10,CXCL9	2
Cell Death and Survival	killing of Listeria monocytogenes	2,54E-03	CAMP,NOS2	2
Cellular Function and Maintenance, Cellular Movement, Hematological System Development and Function, Immune Cell Trafficking, Inflammatory Response	localization of T lymphocytes	2,54E-03	CCL21,CD69	2
Cellular Movement, Connective Tissue Development and Function	migration of cardiac fibroblasts	2,54E-03	CXCL10,LEP	2
Carbohydrate Metabolism, Drug Metabolism, Molecular Transport, Small Molecule Biochemistry	quantity of heparin	2,54E-03	CPA3,TPSAB1/TPSB2	2
Cancer, Gastrointestinal Disease, Hepatic System Disease, Tumor Morphology	size of hepatocellular carcinoma	2,54E-03	LEP,NOS2	2
Digestive System Development and Function, Gastrointestinal Disease, Hepatic System Development and Function, Hepatic System Disease, Inflammatory Disease, Inflammatory Response, Organ Development	alcoholic hepatitis	2,58E-03	CXCL10,CXCL2,PF4	3
Cellular Movement	cell movement of hepatic stellate cells	2,58E-03	CCR5,CXCL10,RETN	3
Cellular Movement, Renal and Urological System Development and Function	chemotaxis of kidney cell lines	2,58E-03	CAMP,CCR5,CXCL10	3
Drug Metabolism, Endocrine System Development and Function, Lipid Metabolism, Molecular Transport, Small Molecule Biochemistry	secretion of testosterone	2,58E-03	CGB (includes others),CTSG,LEP	3
Cell Morphology	cell spreading	2,64E-03	APCS,CCR5,CHAD,DEFA1 (includes others),ERBB2,KLRC1,SAMSN1,SERPINA3,TNC	9
Cancer, Tumor Morphology	progression of carcinoma	2,66E-03	AGR2,ERBB2,LEP,TNC	4
Cardiovascular System Development and Function	development of vascular system	2,69E-03	ARHGEF4,BPI,BTC,CAMP,CCL21,CCR5,CX3CR1,CXCL10,CXCL2,ERBB2,FGF10,FGF12,GH1,KCNH2,LCN2,LEP,MMP1,NOS2,PF4,RETN,S100A8,SAA1,SERPINA3,TNC	24
Lipid Metabolism, Molecular Transport, Small Molecule Biochemistry	concentration of triacylglycerol	2,69E-03	AADAC,ACOT11,FGL1,GBP5,GH1,LEP,MPO,NOS2,PMCH,RETN	10
Inflammatory Response	cytotoxic reaction of cells	2,73E-03	CAMP,CTSG,ERBB2,LCK,NOS2	5
Cardiovascular System Development and Function	vascularization	2,75E-03	ARHGEF4,CAMP,CCR5,CGB (includes others),CX3CR1,ERBB2,LEP,NOS2	8
Cell-mediated Immune Response, Cellular Movement, Hematological System Development and Function, Immune Cell Trafficking	cell movement of memory T lymphocytes	2,82E-03	CCL21,CXCL11,GNLY	3
Tissue Morphology	quantity of breast cancer cell lines	2,82E-03	ERBB2,GH1,LEP	3
Cellular Movement	release of cells	2,82E-03	CGB (includes others),CGB7,TFRC	3
Post-Translational Modification, Protein Degradation, Protein Synthesis	proteolysis	2,88E-03	APCS,CPA3,CTSG,FBXO2,GZMA,HTRA4,IGFBP1,MMP1,TPSAB1/TPSB2,UBD	10
Organismal Injury and Abnormalities, Renal and Urological Disease	chronic renal failure	2,90E-03	CYP1A1,DRD4,FCGR3A/FCGR3B,GABRB3,GH1,TTR	6
Cell-To-Cell Signaling and Interaction, Nervous System Development and Function	activation of neurons	2,95E-03	DRD4,LEP,NTF4,NTS,RETN	5
Carbohydrate Metabolism	binding of carbohydrate	2,95E-03	BPI,CAMP,CXCL10,SLPI,TNC	5
Cellular Movement	migration of cervical cancer cell lines	2,96E-03	ARHGEF4,CXCL2,FGF10,S100A8	4
Cancer, Organismal Injury and Abnormalities, Reproductive System Disease	tumorigenesis of mammary tumor	2,96E-03	CD8A,CGB (includes others),ERBB2,LCN2	4
Cancer, Organismal Injury and Abnormalities, Reproductive System Disease	malignant neoplasm of male genital organ	2,99E-03	ADAMDEC1,AGR2,CD52,ERBB2,FCGR3A/FCGR3B,GABRB3,GZMA,IGFBP1,IGJ,LYZ,MMP1,MUC4,RARRES1,S100A14,S100A8,TTR,VSTM2L	17
Cellular Movement, Hematological System Development and Function, Immune Cell Trafficking	infiltration by lymphocytes	2,99E-03	CCL18,CCL21,CCR5,CXCL10,CXCL9,ERBB2	6
Endocrine System Development and Function, Lipid Metabolism, Small Molecule Biochemistry, Vitamin and Mineral Metabolism	steroidogenesis of hormone	2,99E-03	CGB (includes others),CXCL10,CYP1A1,LEP,LHB,RETN	6
Organismal Injury and Abnormalities, Renal and Urological Disease	renal impairment	3,00E-03	CYP1A1,DRD4,FCGR3A/FCGR3B,GABRB3,GH1,KCNE1,LCN2,TTR	8
Cell-To-Cell Signaling and Interaction, Cellular Function and Maintenance, Inflammatory Response	phagocytosis of cells	3,02E-03	APCS,CAMP,CXCL10,FCGR3A/FCGR3B,LCN2,LEP,MPO,PF4,PLD4	9
Cell-To-Cell Signaling and Interaction, Nervous System Development and Function	activation of brain cells	3,08E-03	DRD4,LEP,NTF4	3
Cancer	delay in neoplasia	3,08E-03	AGR2,ERBB2,LCN2	3
Developmental Disorder, Hereditary Disorder, Metabolic Disease	familial amyloidosis	3,08E-03	LCN2,LYZ,TTR	3
Cardiovascular System Development and Function, Cellular Development, Cellular Growth and Proliferation, Organismal Development, Tissue Development	proliferation of vascular endothelial cells	3,08E-03	CAMP,LEP,MMP1,S100A8,SAA1,SERPINA3	6
Cancer, Organismal Injury and Abnormalities, Reproductive System Disease	breast cancer	3,14E-03	AGR2,AREG,BEX1,CCL21,CCR5,CD69,CXCL2,CXCL9,CYP1A1,ERBB2,FSTL3,GPAT2,KCNH2,KRT15,KRT6A,LCK,MAGEA4,MMP1,MUC4,MUCL1,NTS,S100A14,S100A8,SLPI,TIMP4,TNC,TPSAB1/TPSB2,TRIM64/TRIM64B,TTR	29
Cell Morphology, Organ Morphology, Tissue Morphology	abnormal morphology of chief cells	3,16E-03	AGR2,FGF10	2
Cell-To-Cell Signaling and Interaction, Skeletal and Muscular System Development and Function	activation of vascular smooth muscle cells	3,16E-03	LEP,S100A12	2
Cell Death and Survival, Cellular Function and Maintenance	clearance of Klebsiella pneumoniae	3,16E-03	LEP,TPSAB1/TPSB2	2
Cell-To-Cell Signaling and Interaction, Inflammatory Response	cytotoxic reaction of myeloid cells	3,16E-03	CTSG,NOS2	2
Digestive System Development and Function, Gastrointestinal Disease, Hepatic System Development and Function, Hepatic System Disease, Inflammatory Disease, Inflammatory Response, Organ Development	fulminant hepatitis	3,16E-03	ADORA3,CCR5	2
Cancer	hyperplasia of mucosa	3,16E-03	AGR2,GH1	2
Molecular Transport	quantity of nitrate	3,16E-03	ADORA3,NOS2	2
Cellular Movement, Hematological System Development and Function, Hypersensitivity Response, Immune Cell Trafficking	transmigration of eosinophils	3,16E-03	CXCL10,CXCL9	2
Cell Death and Survival	apoptosis of antigen presenting cells	3,18E-03	CCL21,LCN2,LEP,NOS2,PF4,SERPINA3	6
Cell Death and Survival, Cellular Compromise	cytotoxicity of natural killer cells	3,19E-03	CD2,CD69,FCGR3A/FCGR3B,LCK,NOS2	5
Cancer, Organismal Injury and Abnormalities, Reproductive System Disease	prostate cancer	3,27E-03	ADAMDEC1,AGR2,CD52,ERBB2,FCGR3A/FCGR3B,GABRB3,GZMA,IGFBP1,IGJ,LYZ,MMP1,MUC4,RARRES1,S100A8,TTR,VSTM2L	16
